# Supplementary material for: Serotonin and dopamine modulate aging in response to food odor and availability
Source: Nat Commun. 2022 Jun 7;13:3271. doi: 10.1038/s41467-022-30869-5 (PMC9174215; doi:10.1038/s41467-022-30869-5)
Supplement: Supplementary file 4 — Supplementary Table 1 [file 41467_2022_30869_MOESM4_ESM.xlsx]

## Sheet: Sheet1
Supplementary Data 1. C. elegans and RNAi strains used in this study
C. elegans strains used in this study
Description	Strains	Source	Identifier	Outcrosses
	wild-type	CGC	N2	≥4
	tph-1(mg280)	CGC	MT15434	≥4
	ser-4(ok512)	CGC	AQ866	≥4
	dop-3(vs106)	CGC	LX703	≥4
	del-3(ok2613)	CGC	RB1979	≥4
	del-7(ok1187)	CGC	RB1156	≥4
	fmo-2(ok2147)	CGC	VC1668	≥4
	daf-6(e1377)	CGC	CB1377	≥4
	ser-3(ok1995)	CGC	RB1622	≥4
	tbh-1(n3247)	CGC	MT9455	≥4
	dop-1(vs100)	CGC	LX645	≥4
	dop-2 (vs105)	CGC	LX702	≥4
	dop-4(tm1392)	CGC	FG58	≥4
	dop-5(ok568)	CGC	RB785	≥4
	dop-6(ok2090)	CGC	RB1680	≥4
	cat-2 (n4547)	CGC	MT15620	≥4
TU3311	uIs60 [unc-119p::YFP + unc-119p::sid-1]	CGC	TU3311	≥4
fmo-2p::mCherry	[(pCF150) (fmo-2p::mCherry + H2B::GFP) + Cbr-unc-119(+)] II	this paper	Lei01	≥4
TU3311; fmo-2p::mCherry	[(pCF150) (fmo-2p::mCherry + H2B::GFP) + Cbr-unc-119(+)] II; uIs60 [unc-119p::YFP + unc-119p::sid-1]	this paper	Lei45	≥4
ser-4; fmo-2p::mCherry	[(pCF150) (fmo-2p::mCherry + H2B::GFP) + Cbr-unc-119(+)] II; ser-4(ok512)	this paper	Lei85	≥4
dop-3; fmo-2p::mCherry	[(pCF150) (fmo-2p::mCherry + H2B::GFP) + Cbr-unc-119(+)] II; dop-3(vs106)	this paper	Lei198	≥4
daf-6; fmo-2p::mCherry	[(pCF150) (fmo-2p::mCherry + H2B::GFP) + Cbr-unc-119(+)] II; daf-6(e1377)	this paper	Lei004	≥4
del-3; fmo-2p::mCherry	[(pCF150) (fmo-2p::mCherry + H2B::GFP) + Cbr-unc-119(+)] II; del-3(ok2613);	this paper	Lei005	≥4
del-7; fmo-2p::mCherry	[(pCF150) (fmo-2p::mCherry + H2B::GFP) + Cbr-unc-119(+)] II; del-7(ok1187)	this paper	Lei006	≥4
ser-3; fmo-2p::mCherry	[(pCF150) (fmo-2p::mCherry + H2B::GFP) + Cbr-unc-119(+)] II; ser-3(ok1995)	this paper	Lei199	≥4
tbh-1; fmo-2p::mCherry	[(pCF150) (fmo-2p::mCherry + H2B::GFP) + Cbr-unc-119(+)] II; tbh-1(n3247)	this paper	Lei200	≥4
dop-1; fmo-2p::mCherry	[(pCF150) (fmo-2p::mCherry + H2B::GFP) + Cbr-unc-119(+)] II; dop-1(vs100)	this paper	Lei201	≥4
dop-2; fmo-2p::mCherry	[(pCF150) (fmo-2p::mCherry + H2B::GFP) + Cbr-unc-119(+)] II; dop-2(vs105)	this paper	Lei202	≥4
dop-4; fmo-2p::mCherry	[(pCF150) (fmo-2p::mCherry + H2B::GFP) + Cbr-unc-119(+)] II; dop-4(tm1392)	this paper	Lei203	≥4
dop-5; fmo-2p::mCherry	[(pCF150) (fmo-2p::mCherry + H2B::GFP) + Cbr-unc-119(+)] II; dop-5(ok568)	this paper	Lei204	≥4
dop-6; fmo-2p::mCherry	[(pCF150) (fmo-2p::mCherry + H2B::GFP) + Cbr-unc-119(+)] II; dop-6(ok2090)	this paper	Lei205	≥4
cat-2; fmo-2p::mCherry	[(pCF150) (fmo-2p::mCherry + H2B::GFP) + Cbr-unc-119(+)] II; cat-2 (n4547)	this paper	Lei206	≥4
tph-1(-) in ADF neurons	tph-1(mg280); kySi56 IV; kyEx4077[srh-142::nCre]	Cori Bargmann	CX13571	≥4
tph-1(-) in NSM neurons	tph-1(mg280); kySi56 IV; kyEx4057[ceh-2::nCre]	Cori Bargmann	CX13572	≥4
tph-1(+) in ADF neurons	tph-1(mg280); pKA805[srh-142p::TPH-1]	Kaveh Ashrafi (plasmid), this paper	Lei008	≥4
tph-1(+) in NSM neurons	tph-1(mg280); pKA807[ceh-2p::TPH-1]	Kaveh Ashrafi (plasmid), this paper	Lei009	≥4
AWA(-); fmo-2p::mCherry	[odr-7p::caspase-3(p12)::nz + Podr-7::cz::caspase-3(p17) + odr-7p::GFP + myo-3::GFP]; fmo-2p::mCherry	this paper	lei207	≥4
AWB(-); fmo-2p::mCherry	[str-1p::caspase-3(p12)::nz + Pstr-1::cz::caspase-3(p17) +str-1p::GFP + myo-3::GFP]; fmo-2p::mCherry	this paper	lei208	≥4
AWC(-); fmo-2p::mCherry	oyIs85 [ceh-36p::TU#813 + ceh-36p::TU#814 + srtx-1p::GFP + unc-122p::DsRed]; fmo-2p::mCherry	this paper	lei209	≥4
ser-4(-) + neuronal rescue	[(pCF150) (fmo-2p::mCherry + H2B::GFP) + Cbr-unc-119(+)] II; ser-4(ok512); [unc-119p::SER-4]	this paper	Lei010	≥4
ser-4(-) + intestinal rescue	[(pCF150) (fmo-2p::mCherry + H2B::GFP) + Cbr-unc-119(+)] II; ser-4(ok512); [vha-6p::SER-4]	this paper	Lei011	≥4
ser-4(-) + GABAergic rescue	[(pCF150) (fmo-2p::mCherry + H2B::GFP) + Cbr-unc-119(+)] II; ser-4(ok512); [unc-47p::SER-4]	this paper	Lei173	≥4
ser-4(-) + glutamatergic rescue	[(pCF150) (fmo-2p::mCherry + H2B::GFP) + Cbr-unc-119(+)] II; ser-4(ok512); [vglu-2p::SER-4]	this paper	Lei179	≥4
ser-4(-) + biogenic amine rescue	[(pCF150) (fmo-2p::mCherry + H2B::GFP) + Cbr-unc-119(+)] II; ser-4(ok512); [cat-1p::SER-4]	this paper	Lei172	≥4
cat-2(-) + CEP rescue	[(pCF150) (fmo-2p::mCherry + H2B::GFP) + Cbr-unc-119(+)] II; cat-2 (n4547); [swip-10p::CAT-2]	this paper	Lei210	≥4
cat-2(-) + PDE rescue	[(pCF150) (fmo-2p::mCherry + H2B::GFP) + Cbr-unc-119(+)] II; cat-2 (n4547); [trpa-1p::CAT-2]	this paper	Lei211	≥4
cat-2(-) + ADE rescue	[(pCF150) (fmo-2p::mCherry + H2B::GFP) + Cbr-unc-119(+)] II; cat-2 (n4547); [tax-2p::CAT-2]	this paper	Lei212	≥4
cat-2(-) + CEP,PDE,ADE rescue	[(pCF150) (fmo-2p::mCherry + H2B::GFP) + Cbr-unc-119(+)] II; cat-2 (n4547); [cat-1p::CAT-2]	this paper	Lei213	≥4
RNAi strains used in this study
	vector	Ahringer	vector	N/A
	ser-4 RNAi	Ahringer	ser-4	N/A
	dop-3 RNAi	Ahringer	dop-3	N/A
	unc-13 RNAi	Ahringer	unc-13	N/A
	tph-1 RNAi	Ahringer	tph-1	N/A
	daf-3 RNAi	Ahringer	daf-3	N/A
	daf-7 RNAi	Ahringer	daf-7	N/A
	ser-7 RNAi	Ahringer	ser-7	N/A
	mod-1 RNAi	Ahringer	mod-1	N/A
	ser-1 RNAi	Ahringer	ser-1	N/A
