# Supplementary material for: Serotonin and dopamine modulate aging in response to food odor and availability
Source: Nat Commun. 2022 Jun 7;13:3271. doi: 10.1038/s41467-022-30869-5 (PMC9174215; doi:10.1038/s41467-022-30869-5)
Supplement: Supplementary file 5 — Supplementary Table 2 [file 41467_2022_30869_MOESM5_ESM.xlsx]

## Sheet: Statistical Summary of Figures
Supplementary Data 2. lifespan statistics
Summary of lifespans in figure panels
data	condition	Mean lifespan	comparison	Mean lifespan	p-value
Fig. 1d	DR	38.93	fed	28.28	0
	DR + smell	33.68	DR	38.93	0
Fig. 1h	Fed	22.11	Fed + attractant (2-butanone)	22.3	1
	Fed + attractant (2-butanone)	22.3	DR + attractant (2-butanone)	27.11	0
	DR	32.07	Fed	22.11	0
	DR + attractant (2-butanone)	27.11	DR	32.07	0
Fig. 2f	10µM mianserin	28.22	control (water)	28.5	1
	25µM mianserin	35.61	control (water)	28.5	0
	50µM mianserin	33.97	control (water)	28.5	0
	100µM mianserin	27.66	control (water)	28.5	1
Fig. 2g	10µM thioridazine	25.08	control (water)	22.81	0.0668
	25µM thioridazine	26.54	control (water)	22.81	0.0001
	50µM thioridazine	24.67	control (water)	22.81	0.1196
	100µM thioridazine	21.11	control (water)	22.81	0.0984
Fig. 2h	WT - 50µM mianserin	33.97	WT - control (water)	28.5	0
	fmo-2 - 50µM mianserin	25.63	fmo-2 - control (water)	24.35	1
Fig. 2i	WT - 50µM thioridazine	30.2	WT - control (water)	26.4	0
	fmo-2 - 50µM thioridazine	23.07	fmo-2 - control (water)	23.07	2.7e-07
Fig. 3c	tph-1 - fed	33.48	WT - fed	30.72	4.9e-05
	tph-1 - DR	32.35	tph-1 - fed	33.48	1
	tph-1 - DR + smell	32.05	tph-1 - fed	33.48	0.5446
Fig. 3f	tph-1 - fed	28.3	WT - fed	24.98	0.0002
	tph-1 - DR	28.3	tph-1 - fed	29.95	1
	tph-1 (+) in the NSM neurons - fed	24.38	WT - fed	24.98	0.4191
	tph-1 (+) in the NSM neurons - fed	24.38	tph-1 - fed	29.95	0
	tph-1 (+) in the NSM neurons - DR	31.29	WT - DR	28.3	3.1e-07
	tph-1 (+) in the NSM neurons - DR	31.29	tph-1 (+) in the NSM neurons - fed	24.38	0
Fig. 3i	WT - DR	26.1	WT - fed	25.37	6.1e-08
	del-3 - fed	23.86	WT - fed	25.37	1
	del-3 - DR	29.74	WT - fed	25.37	1.1e-05
	del-3 - DR	29.74	WT - DR	26.1	1
	del-3 - fed + smell	23.41	del-3 - fed	23.86	1
	del-3 - DR + smell	29.75	del-3 - DR	29.74	1
Fig. 4b	vector RNAi - DR	27.09	vector RNAi - fed	24.89	0
	ser-4 RNAi - fed	27.55	vector RNAi - fed	24.89	0
	ser-4 RNAi - DR	27.55	ser-4 RNAi - fed	27.59	0.5303
Fig. 4h	vector RNAi - DR	27.09	vector RNAi - fed	24.89	4.9e-07
	dop-3 RNAI - fed	24.62	vector RNAi - fed	24.89	0.002
	dop-3 RNAi - DR	26.03	dop-3 RNAI - fed	24.62	1
Fig. 5b	50µM mianserin [males]	49.28	control (water) [males]	44.66	0.05
Supplementary Fig. 1i	Fed	21.35	Fed + neutral (ethyl acetate)	22.45	1
	Fed + neutral (ethyl acetate)	22.45	DR + neutral (ethyl acetate)	26.96	0
	DR	28.44	Fed	21.35	0
	DR + neutral (ethyl acetate)	26.96	DR	28.44	0.0455
Supplementary Fig. 1j	Fed	21.35	Fed + repellant (5-nonanone)	21.51	1
	Fed + repellant (5-nonanone)	21.51	DR + repellant (5-nonanone)	21.35	1
	DR	28.44	fed	21.35	0
	DR + repellant (5-nonanone)	21.35	DR	28.44	0
Supplementary Fig. 3l	50µM mianserin	27.59	control (water)	25.23	0.0005
	DR	31.02	control (water)	25.23	0
	DR + 50µM mianserin	31.72	control (water)	25.23	0
Supplementary Fig. 5a	tph-1 - fed	28.1	WT - fed	25.21	3.7e-07
	tph-1 - 50µM mianserin	28.1	tph-1 - fed	28.1	1
Supplementary Fig. 5d	WT - DR	31.83	WT - fed	26.13	0
	tph-1 (-) in the NSM neurons - fed	27.43	WT - fed	26.13	0.0027
	tph-1 (-) in the NSM neurons - DR	28.45	WT - DR	31.83	3e-06
	tph-1 (-) in the NSM neurons - DR	28.45	tph-1 (-) in the NSM neurons - fed	27.43	1.9e-05
Supplementary Fig. 5e	WT - DR	31.83	WT - fed	26.13	0
	tph-1 (-) in the ADF neurons - fed	26.14	WT - fed	26.13	0.3157
	tph-1 (-) in the ADF neurons - DR	30.57	WT - DR	31.83	0.3157
	tph-1 (-) in the ADF neurons - DR	30.57	tph-1 (+) in the ADF neurons - fed	26.14	7.5e-06
Supplementary Fig. 5f	tph-1 - fed	29.95	WT - fed	24.98	1e-07
	tph-1 - DR	29.93	tph-1 - fed	29.95	1
	tph-1 (+) in the ADF neurons - fed	29.76	WT - fed	24.98	6e-07
	tph-1 (+) in the ADF neurons - fed	29.76	tph-1 - fed	29.95	1
	tph-1 (+) in the ADF neurons - DR	30.71	tph-1 (+) in the ADF neurons - fed	29.76	1
Supplementary Fig. 5g	tph-1 (+) in ADF - fed	35.11	tph-1 (+) in ADF - DR + odor	36.82	0.1937
	tph-1 (+) in ADF - DR	38.1	tph-1 (+) in ADF - fed	35.11	0.0001
	tph-1 (+) in ADF - DR + odor	36.82	tph-1 (+) in ADF - DR	38.1	0.3458
Supplementary Fig. 5h	tph-1 (+) inNSM - fed	35.07	tph-1 (+) in NSM - DR + odor	38.68	9.4e-08
	tph-1 (+) in NSM - DR	38.81	tph-1 (+) inNSM - fed	35.07	0
	tph-1 (+) in NSM - DR + odor	38.68	tph-1 (+) in NSM - DR	38.81	0.0226
Supplementary Fig. 5i	tph-1 (-) in ADF - fed	30.55	tph-1 (-) in ADF - DR + odor	34.81	0
	tph-1 (-) in ADF - DR	40.1	tph-1 (-) in ADF - fed	30.55	0
	tph-1 (-) in ADF - DR + odor	34.81	tph-1 (-) in ADF - DR	40.1	0
Supplementary Fig. 5j	tph-1 (-) in NSM - fed	28.91	tph-1 (-) in NSM - DR + odor	33.06	0
	tph-1 (-) in NSM - DR	36.48	tph-1 (-) in NSM - fed	28.91	0
	tph-1 (-) in NSM - DR + odor	33.06	tph-1 (-) in NSM - DR	36.48	2.4e-08
Supplementary Fig. 6a	WT - DR	26.1	WT - fed	25.37	6.1e-08
	del-7 - fed	25.04	WT - fed	25.37	1
	del-7 - DR	28.8	WT - fed	25.37	1.6e-05
	del-7 - DR	28.8	WT - DR	26.1	1
	del-7 - fed + smell	28.64	del-7 - fed	25.04	1
	del-7 - DR + smell	25.97	del-7 - DR	28.8	0.0626
Supplementary Fig. 9c	20µM mianserin [males]	47.82	control (water) [males]	44.66	0.45
	30µM mianserin [males]	46.83	control (water) [males]	44.66	1
	40µM mianserin [males]	47.55	control (water) [males]	44.66	0.68
	50µM mianserin [males]	49.28	control (water) [males]	44.66	0.05
	80µM mianserin [males]	43.69	control (water) [males]	44.66	1
Supplementary Fig. 9d	20µM mianserin [females]	66.98	control (water) [females]	61.25	0.0001
	30µM mianserin [females]	62.07	control (water) [females]	61.25	1
	40µM mianserin [females]	64.23	control (water) [females]	61.25	0.2847
	50µM mianserin [females]	65.18	control (water) [females]	61.25	0.0234
	80µM mianserin [females]	63.89	control (water) [females]	61.25	0.0241

## Sheet: Main Figure statistics
Supplementary Data 2. lifespan statistics
Main Figure panels replicates statistics
Fig. 1d	no_subjects	Mean lifespan	std_err	95_ci	at_25	at_50	at_75	at_90	at_100	95_median_ci	at_inter_25	at_inter_50	at_inter_75	at_inter_90	at_inter_100
Replicate 1
fed	146	28.28	0.39	27.53 ~ 29.04	26	29	31	33	40	26.0 ~ 26.0	24.1	26.84	30.37	32.91	40
DR	136	38.93	0.45	38.05 ~ 39.81	35	40	42	45	47	40.0 ~ 40.0	33.89	39.68	41.38	43.2	47
DR + smell	119	33.68	0.35	33.00 ~ 34.37	31	33	35	38	40	33.0 ~ 33.0	30.97	32.9	34.95	36.9	40
Replicate 2
fed	160	26.28	0.27	25.74 ~ 26.81	24	26	28	31	33	26.0 ~ 26.0	23.09	25.65	27.35	29.41	33
DR	122	36.28	0.38	35.53 ~ 37.03	33	38	40	40	45	36.0 ~ 36.0	32.21	36.39	38.41	39.76	45
DR + smell	156	31.87	0.29	31.31 ~ 32.42	31	33	33	35	40	- ~ -	28.75	31.61	32.93	34.43	40
Repicate 1
condition	chi	pvalue	corrected_pvalue
fed v.s. DR	201.98	0	0
fed v.s. DR + smell	77.09	0	0
DR v.s. fed	201.98	0	0
DR v.s. DR + smell	100.84	0	0
Replicate 2
fed v.s. DR	222.07	0	0
fed v.s. DR + smell	160.94	0	0
DR v.s. fed	222.07	0	0
DR v.s. DR + smell	98.43	0	0
Fig. 1h	no_subjects	Mean lifespan	std_err	95_ci	at_25	at_50	at_75	at_90	at_100	95_median_ci	at_inter_25	at_inter_50	at_inter_75	at_inter_90	at_inter_100
Replicate 1
Fed	82	22.11	0.34	21.43 ~ 22.78	19	24	24	26	26	21.0 ~ 21.0	18.39	21.12	23.69	25.09	26
DR	115	32.07	0.38	31.32 ~ 32.82	28	33	35	38	40	31.0 ~ 31.0	27.57	31.63	33.82	35.83	40
DR +attractant (2-butanone)	96	27.11	0.4	26.34 ~ 27.89	26	28	31	31	35	26.0 ~ 26.0	24.09	26.24	28.32	30.59	35
Fed+attractant (2-butanone)	94	22.3	0.35	21.62 ~ 22.98	21	24	24	26	28	21.0 ~ 21.0	19.12	21.11	23.72	25.55	28
Replicate 2
Fed	95	21.35	0.41	20.54 ~ 22.15	17	21	26	28	28	19.0 ~ 19.0	16.83	19.56	24.17	26.1	28
DR	112	28.44	0.45	27.55 ~ 29.32	26	28	31	33	38	28.0 ~ 28.0	25.2	27.47	31	32.68	38
DR +attractant (2-butanone)	114	26.62	0.4	25.83 ~ 27.41	24	28	31	33	33	26.0 ~ 26.0	23.25	26.25	28.09	31.1	33
Fed+attractant (2-butanone)	108	22	0.29	21.44 ~ 22.56	19	21	24	26	28	21.0 ~ 21.0	18.65	20.85	23.08	24.8	28
condition	chi	pvalue	corrected_pvalue
Replicate 1
Fed v.s. DR	192.35	0	0
Fed v.s. DR +attractant (2-butanone)	82.21	0	0
Fed v.s. Fed+attractant (2-butanone)	0.55	0.4576	1
DR v.s. DR +attractant (2-butanone)	71.35	0	0
DR v.s. Fed+attractant (2-butanone)	190.59	0	0
DR +attractant (2-butanone) v.s. Fed+attractant (2-butanone)	75.03	0	0
Replicate 2
Fed v.s. DR	105.76	0	0
Fed v.s. DR +attractant (2-butanone)	70.42	0	0
Fed v.s. Fed+attractant (2-butanone)	0.01	0.9331	1
DR v.s. DR +attractant (2-butanone)	12.99	0.0003	0.0022
DR v.s. Fed+attractant (2-butanone)	126.52	0	0
DR +attractant (2-butanone) v.s. Fed+attractant (2-butanone)	87.25	0	0
Fig. 2f and 2h
Replicate 1
name	no_subjects	Mean lifespan	std_err	95_ci	at_25	at_50	at_75	at_90	at_100	95_median_ci	at_inter_25	at_inter_50	at_inter_75	at_inter_90	at_inter_100
WT control	148	28.5	0.46	27.60 ~ 29.40	24	28	33	38	40	- ~ -	23.45	26.92	31.46	35.05	40
WT 10uM	132	28.22	0.42	27.39 ~ 29.05	26	28	31	35	40	26.0 ~ 26.0	24.45	26.56	29.67	33.8	40
WT 25uM	118	35.61	0.59	34.46 ~ 36.76	33	38	40	42	45	35.0 ~ 35.0	31.08	35.47	39.08	41.24	45
WT 100uM	119	27.66	0.65	26.39 ~ 28.94	24	26	33	38	45	26.0 ~ 26.0	21.41	25.56	31.65	36.86	45
WT 50uM	109	33.97	0.68	32.64 ~ 35.31	31	35	40	42	45	33.0 ~ 35.0	28.34	33.82	38.44	40.78	45
fmo-2 KO control	192	25.63	0.34	24.97 ~ 26.29	24	26	28	31	38	- ~ -	21.95	24.97	26.76	30.7	38
fmo-2 KO 50uM	185	24.35	0.37	23.62 ~ 25.07	21	24	26	28	40	24.0 ~ 24.0	19.58	23.75	25.79	27.96	40
Replicate 2
WT control	148	26.11	0.46	25.20 ~ 27.01	21	26	31	35	38	- ~ -	20.64	24.92	28.69	33.04	38
WT 10uM	132	25.95	0.43	25.11 ~ 26.78	24	26	28	33	38	24.0 ~ 24.0	21.68	24.56	27.11	31.8	38
WT 25uM	117	33.15	0.59	32.00 ~ 34.31	31	35	38	40	42	33.0 ~ 33.0	28.06	33.26	36.53	39.06	42
WT 100uM	117	24.96	0.64	23.71 ~ 26.21	21	24	28	33	42	24.0 ~ 24.0	19.23	23.16	27.96	32.83	42
WT 50uM	107	31.41	0.68	30.08 ~ 32.75	28	33	38	38	42	31.0 ~ 33.0	26.14	31.64	35.36	37.89	42
fmo-2 KO control	153	22.38	0.39	21.62 ~ 23.14	19	21	26	28	35	21.0 ~ 21.0	18.25	20.75	24.72	27.14	35
fmo-2 KO 50uM	176	22.83	0.46	21.93 ~ 23.73	19	21	26	33	38	19.0 ~ 21.0	17.48	20.33	24.67	32.08	38
Replicate 1
condition	chi	pvalue	corrected_pvalue
WT control v.s. WT 10uM	0.41	0.5201	1
WT control v.s. WT 25uM	88.49	0	0
WT control v.s. WT 50uM	0.01	0.9294	1
WT control v.s. WT 100uM	55.17	0	0
WT control v.s. fmo-2 KO control	27.14	1.9e-07	2.7e-06
WT control v.s. fmo-2 KO 50uM	27.14	1.9e-07	2.7e-06
WT 10uM v.s. WT control	0.41	0.5201	1
WT 10uM v.s. WT 25uM	94.5	0	0
WT 10uM v.s. WT 50uM	0.19	0.6591	1
WT 10uM v.s. WT 100uM	60.09	0	0
WT 10uM v.s. fmo-2 KO control	21	4.6e-06	0.0001
WT 10uM v.s. fmo-2 KO 50uM	21	4.6e-06	0.0001
WT 25uM v.s. WT control	88.49	0	0
WT 25uM v.s. WT 10uM	94.5	0	0
WT 25uM v.s. WT 50uM	59.34	0	0
WT 25uM v.s. WT 100uM	2.06	0.1514	1
WT 25uM v.s. fmo-2 KO control	172.94	0	0
WT 25uM v.s. fmo-2 KO 50uM	172.94	0	0
WT 100uM v.s. WT control	0.01	0.9294	1
WT 100uM v.s. WT 10uM	0.19	0.6591	1
WT 100uM v.s. WT 25uM	59.34	0	0
WT 100uM v.s. fmo-2 KO control	14.08	0.0002	0.0025
WT 100uM v.s. fmo-2 KO 50uM	14.08	0.0002	0.0025
WT 50uM v.s. WT control	55.17	0	0
WT 50uM v.s. WT 10uM	60.09	0	0
WT 50uM v.s. WT 25uM	2.06	0.1514	1
WT 50uM v.s. fmo-2 KO control	124.37	0	0
WT 50uM v.s. fmo-2 KO 50uM	124.37	0	0
fmo-2 KO control v.s. WT control	27.14	1.9e-07	2.7e-06
fmo-2 KO control v.s. WT 10uM	21	4.6e-06	0.0001
fmo-2 KO control v.s. WT 25uM	172.94	0	0
fmo-2 KO control v.s. WT 50uM	14.08	0.0002	0.0025
fmo-2 KO control v.s. WT 100uM	124.37	0	0
fmo-2 KO control v.s. fmo-2 KO 50uM	0	1	1
fmo-2 KO 50uM v.s. WT control	27.14	1.9e-07	2.7e-06
fmo-2 KO 50uM v.s. WT 10uM	21	4.6e-06	0.0001
fmo-2 KO 50uM v.s. WT 25uM	172.94	0	0
fmo-2 KO 50uM v.s. WT 50uM	14.08	0.0002	0.0025
fmo-2 KO 50uM v.s. WT 100uM	124.37	0	0
fmo-2 KO 50uM v.s. fmo-2 KO control	0	1	1
fmo-2 KO 50uM v.s. fmo-2 KO 10uM	4.76	0.0292	0.4082
fmo-2 KO 50uM v.s. fmo-2 KO 25uM	113.35	0	0
fmo-2 KO 50uM v.s. fmo-2 KO 100uM	4.76	0.0292	0.4082
Replicate 2
WT control v.s. WT 10uM	0.41	0.5201	1
WT control v.s. WT 25uM	86.83	0	0
WT control v.s. WT 50uM	51.54	0	0
WT control v.s. WT 100uM	0.25	0.6193	1
WT control v.s. fmo-2 KO control	37.7	0	0
WT control v.s. fmo-2 KO 50uM	15.49	0.0001	0.0005
WT 10uM v.s. WT control	0.41	0.5201	1
WT 10uM v.s. WT 25uM	92.84	0	0
WT 10uM v.s. WT 50uM	56.21	0	0
WT 10uM v.s. WT 100uM	0	0.9497	1
WT 10uM v.s. fmo-2 KO control	30.77	2.9e-08	1.8e-07
WT 10uM v.s. fmo-2 KO 50uM	13.75	0.0002	0.0013
WT 25uM v.s. WT control	86.83	0	0
WT 25uM v.s. WT 10uM	92.84	0	0
WT 25uM v.s. WT 50uM	2.61	0.1062	0.6373
WT 25uM v.s. WT 100uM	64.7	0	0
WT 25uM v.s. fmo-2 KO control	169.96	0	0
WT 25uM v.s. fmo-2 KO 50uM	122.54	0	0
WT 100uM v.s. WT control	0.25	0.6193	1
WT 100uM v.s. WT 10uM	0	0.9497	1
WT 100uM v.s. WT 25uM	64.7	0	0
WT 100uM v.s. WT 50uM	39.06	0	0
WT 100uM v.s. fmo-2 KO control	17.48	2.9e-05	0.0002
WT 100uM v.s. fmo-2 KO 50uM	8.2	0.0042	0.0251
WT 50uM v.s. WT control	51.54	0	0
WT 50uM v.s. WT 10uM	56.21	0	0
WT 50uM v.s. WT 25uM	2.61	0.1062	0.6373
WT 50uM v.s. WT 100uM	39.06	0	0
WT 50uM v.s. fmo-2 KO control	121.41	0	0
WT 50uM v.s. fmo-2 KO 50uM	83.21	0	0
fmo-2 KO control v.s. WT control	37.7	0	0
fmo-2 KO control v.s. WT 10uM	30.77	2.9e-08	1.8e-07
fmo-2 KO control v.s. WT 25uM	169.96	0	0
fmo-2 KO control v.s. WT 50uM	121.41	0	0
fmo-2 KO control v.s. WT 100uM	17.48	2.9e-05	0.0002
fmo-2 KO control v.s. fmo-2 KO 50uM	1.32	0.2508	1
fmo-2 KO 50uM v.s. WT control	15.49	0.0001	0.0005
fmo-2 KO 50uM v.s. WT 10uM	13.75	0.0002	0.0013
fmo-2 KO 50uM v.s. WT 25uM	122.54	0	0
fmo-2 KO 50uM v.s. WT 50uM	83.21	0	0
fmo-2 KO 50uM v.s. WT 100uM	17.48	2.9e-05	0.0002
fmo-2 KO 50uM v.s. fmo-2 KO control	1.32	0.2508	1
Fig. 2g
Replicate 1
name	no_subjects	Mean lifespan	std_err	95_ci	at_25	at_50	at_75	at_90	at_100	95_median_ci	at_inter_25	at_inter_50	at_inter_75	at_inter_90	at_inter_100
WT control	108	22.81	0.44	21.93 ~ 23.68	20	22	25	29	36	20.0 ~ 20.0	18.12	20.7	23.68	28.6	36
WT 10uM thioridazine	39	25.08	1.03	23.05 ~ 27.11	20	25	29	34	39	22.0 ~ 25.0	18.61	23.25	28.75	33.05	39
WT 25uM thioridazine	68	26.54	0.81	24.96 ~ 28.13	20	25	34	34	36	22.0 ~ 29.0	19	24.63	32.29	33.74	36
WT 50uM thioridazine	61	24.67	0.6	23.51 ~ 25.84	22	25	28	32	34	22.0 ~ 22.0	20.83	22.66	27.06	29.95	34
WT 100uM thioridazine	54	21.11	0.56	20.01 ~ 22.21	17	20	25	28	29	20.0 ~ 20.0	16.62	19.4	22.25	26.3	29
Replicate 2
WT control	81	22.25	0.55	21.18 ~ 23.32	19	21	24	28	38	19.0 ~ 21.0	17.79	20.07	23.95	27.69	38
WT 10uM thioridazine	63	25.08	0.94	23.24 ~ 26.91	19	24	33	38	40	21.0 ~ 24.0	17.96	22.5	31.08	35.35	40
WT 25uM thioridazine	63	27.25	1	25.29 ~ 29.22	21	28	33	38	42	24.0 ~ 28.0	19.5	26.2	31.83	36.83	42
WT 50uM thioridazine	55	23.8	0.75	22.33 ~ 25.27	19	24	26	31	40	21.0 ~ 21.0	18.94	21.79	24.36	29.5	40
WT 100uM thioridazine	38	19.29	0.57	18.17 ~ 20.41	17	19	21	24	26	19.0 ~ 19.0	16.7	18.29	20.12	23.2	26
Replicate 1
condition	chi	pvalue	corrected_pvalue
WT control v.s. WT 10uM thioridazine	5.73	0.0167	0.0668
WT control v.s. WT 25uM thioridazine	17.52	2.8e-05	0.0001
WT control v.s. WT 50uM thioridazine	4.72	0.0299	0.1196
WT control v.s. WT 100uM thioridazine	5.05	0.0246	0.0984
WT 10uM thioridazine v.s. WT control	5.73	0.0167	0.0668
WT 10uM thioridazine v.s. WT 25uM thioridazine	1.3	0.2536	1
WT 10uM thioridazine v.s. WT 50uM thioridazine	1.07	0.3017	1
WT 10uM thioridazine v.s. WT 100uM thioridazine	14.37	0.0002	0.0006
WT 25uM thioridazine v.s. WT control	17.52	2.8e-05	0.0001
WT 25uM thioridazine v.s. WT 10uM thioridazine	1.3	0.2536	1
WT 25uM thioridazine v.s. WT 50uM thioridazine	7.89	0.005	0.0199
WT 25uM thioridazine v.s. WT 100uM thioridazine	29.68	5.1e-08	2e-07
WT 50uM thioridazine v.s. WT control	4.72	0.0299	0.1196
WT 50uM thioridazine v.s. WT 10uM thioridazine	1.07	0.3017	1
WT 50uM thioridazine v.s. WT 25uM thioridazine	7.89	0.005	0.0199
WT 50uM thioridazine v.s. WT 100uM thioridazine	20.61	5.6e-06	2.3e-05
WT 100uM thioridazine v.s. WT control	5.05	0.0246	0.0984
WT 100uM thioridazine v.s. WT 10uM thioridazine	14.37	0.0002	0.0006
WT 100uM thioridazine v.s. WT 25uM thioridazine	29.68	5.1e-08	2e-07
WT 100uM thioridazine v.s. WT 50uM thioridazine	20.61	5.6e-06	2.3e-05
Replicate 2
WT control v.s. WT 10uM thioridazine	9.33	0.0022	0.009
WT control v.s. WT 25uM thioridazine	23.24	1.4e-06	5.7e-06
WT control v.s. WT 50uM thioridazine	2.51	0.1132	0.4528
WT control v.s. WT 100uM thioridazine	11.75	0.0006	0.0024
WT 10uM thioridazine v.s. WT control	9.33	0.0022	0.009
WT 10uM thioridazine v.s. WT 25uM thioridazine	2.67	0.1021	0.4085
WT 10uM thioridazine v.s. WT 50uM thioridazine	1.01	0.3158	1
WT 10uM thioridazine v.s. WT 100uM thioridazine	21.32	3.9e-06	1.6e-05
WT 25uM thioridazine v.s. WT control	23.24	1.4e-06	5.7e-06
WT 25uM thioridazine v.s. WT 10uM thioridazine	2.67	0.1021	0.4085
WT 25uM thioridazine v.s. WT 50uM thioridazine	8.55	0.0035	0.0138
WT 25uM thioridazine v.s. WT 100uM thioridazine	36.19	0	0
WT 50uM thioridazine v.s. WT control	2.51	0.1132	0.4528
WT 50uM thioridazine v.s. WT 10uM thioridazine	1.01	0.3158	1
WT 50uM thioridazine v.s. WT 25uM thioridazine	8.55	0.0035	0.0138
WT 50uM thioridazine v.s. WT 100uM thioridazine	19.3	1.1e-05	4.5e-05
WT 100uM thioridazine v.s. WT control	11.75	0.0006	0.0024
WT 100uM thioridazine v.s. WT 10uM thioridazine	21.32	3.9e-06	1.6e-05
WT 100uM thioridazine v.s. WT 25uM thioridazine	36.19	0	0
WT 100uM thioridazine v.s. WT 50uM thioridazine	19.3	1.1e-05	4.5e-05
Fig. 2i
Replicate 1
name	no_subjects	Mean lifespan	std_err	95_ci	at_25	at_50	at_75	at_90	at_100	95_median_ci	at_inter_25	at_inter_50	at_inter_75	at_inter_90	at_inter_100
WT control	120	25.03	0.42	24.20 ~ 25.85	22	24	29	29	36	24.0 ~ 24.0	20.93	24	27.52	28.85	36
WT thioridazine	74	30.2	0.61	29.00 ~ 31.41	27	29	34	36	38	29.0 ~ 32.0	25.83	29	33.4	35.47	38
fmo-2 KO control	156	26.4	0.54	25.35 ~ 27.46	20	27	32	34	38	24.0 ~ 27.0	19.62	25.5	31	33.71	38
fmo-2 KO thioridazine	96	23.07	0.53	22.04 ~ 24.11	20	24	27	29	32	22.0 ~ 24.0	18.17	22.83	26.04	27.98	32
Replicate 2
WT control	166	28.73	0.29	28.15 ~ 29.30	27	27	32	32	41	27.0 ~ 27.0	25.4	26.83	30.35	31.84	41
WT thioridazine	95	29.88	0.63	28.64 ~ 31.12	25	32	34	36	41	27.0 ~ 29.0	24.04	30.27	33.36	35.7	41
fmo-2 KO control	114	25.22	0.4	24.44 ~ 26.00	22	25	27	29	36	25.0 ~ 25.0	21.5	25	26.63	28.63	36
fmo-2 KO thioridazine	121	24.09	0.34	23.42 ~ 24.76	22	25	27	29	32	- ~ -	20.52	23.14	25.75	27.35	32
Repliate 1
condition	chi	pvalue	corrected_pvalue
WT control v.s. WT thioridazine	49.88	0	0
WT control v.s. fmo-2 KO control	13.71	0.0002	0.0006
WT control v.s. fmo-2 KO thioridazine	7.27	0.007	0.021
WT thioridazine v.s. WT control	49.88	0	0
WT thioridazine v.s. fmo-2 KO control	13.26	0.0003	0.0008
WT thioridazine v.s. fmo-2 KO thioridazine	68.2	0	0
fmo-2 KO control v.s. WT control	13.71	0.0002	0.0006
fmo-2 KO control v.s. WT thioridazine	13.26	0.0003	0.0008
fmo-2 KO control v.s. fmo-2 KO thioridazine	28.58	9e-08	2.7e-07
fmo-2 KO thioridazine v.s. WT control	7.27	0.007	0.021
fmo-2 KO thioridazine v.s. WT thioridazine	68.2	0	0
fmo-2 KO thioridazine v.s. fmo-2 KO control	28.58	9e-08	2.7e-07
Replicate 2
WT control v.s. WT thioridazine	14.97	0.0001	0.0003
WT control v.s. fmo-2 KO control	46.27	0	0
WT control v.s. fmo-2 KO thioridazine	96.45	0	0
WT thioridazine v.s. WT control	14.97	0.0001	0.0003
WT thioridazine v.s. fmo-2 KO control	49.68	0	0
WT thioridazine v.s. fmo-2 KO thioridazine	74.21	0	0
fmo-2 KO control v.s. WT control	46.27	0	0
fmo-2 KO control v.s. WT thioridazine	49.68	0	0
fmo-2 KO control v.s. fmo-2 KO thioridazine	7.6	0.0059	0.0176
fmo-2 KO thioridazine v.s. WT control	96.45	0	0
fmo-2 KO thioridazine v.s. WT thioridazine	74.21	0	0
fmo-2 KO thioridazine v.s. fmo-2 KO control	7.6	0.0059	0.0176
Fig. 3c
Replicate 1
name	no_subjects	Mean lifespan	std_err	95_ci	at_25	at_50	at_75	at_90	at_100	95_median_ci	at_inter_25	at_inter_50	at_inter_75	at_inter_90	at_inter_100
WT fed	115	30.72	0.49	29.77 ~ 31.68	28	31	34	37	41	31.0 ~ 31.0	26.12	30.76	33.31	35.65	41
tph-1 fed	98	33.48	0.64	32.23 ~ 34.73	31	34	37	41	46	33.0 ~ 33.0	29.65	33.14	36.08	39.13	46
tph-1 DR	112	32.35	0.81	30.76 ~ 33.94	28	34	39	41	46	33.0 ~ 33.0	26.86	33.27	37.2	40.73	46
tph-1 DR + smell	128	32.05	0.66	30.76 ~ 33.33	28	33	37	39	44	33.0 ~ 33.0	28	32.64	35.11	38.6	44
Replicate 2
WT fed	117	30.74	0.6	29.56 ~ 31.91	28	32	35	38	42	- ~ -	25.79	29.81	33.47	36.45	42
tph-1 fed	126	36.06	0.75	34.59 ~ 37.54	32	38	42	46	53	35.0 ~ 35.0	31	35.62	39.72	43.07	53
tph-1 DR	109	35.88	0.95	34.01 ~ 37.75	32	38	42	46	56	35.0 ~ 35.0	28.69	36.28	40.74	45.31	56
tph-1 DR + smell	105	37.07	0.98	35.15 ~ 38.98	32	38	42	49	56	35.0 ~ 38.0	30.62	37.19	41.25	47.07	56
Replicate 1
condition	chi	pvalue	corrected_pvalue
WT fed v.s. tph-1 fed	18.56	1.6e-05	4.9e-05
WT fed v.s. tph-1 DR	19.49	1e-05	3e-05
WT fed v.s. tph-1 DR + smell	12.24	0.0005	0.0014
tph-1 fed v.s. WT fed	18.56	1.6e-05	4.9e-05
tph-1 fed v.s. tph-1 DR	0.02	0.8836	1
tph-1 fed v.s. tph-1 DR + smell	1.79	0.1815	0.5446
tph-1 DR v.s. WT fed	19.49	1e-05	3e-05
tph-1 DR v.s. tph-1 fed	0.02	0.8836	1
tph-1 DR v.s. tph-1 DR + smell	2.34	0.1261	0.3783
tph-1 DR + smell v.s. WT fed	12.24	0.0005	0.0014
tph-1 DR + smell v.s. tph-1 fed	1.79	0.1815	0.5446
tph-1 DR + smell v.s. tph-1 DR	2.34	0.1261	0.3783
Replicate 2
WT fed v.s. tph-1 fed	51.09	0	0
WT fed v.s. tph-1 DR	44.07	0	0
WT fed v.s. tph-1 DR + smell	54.96	0	0
tph-1 fed v.s. WT fed	51.09	0	0
tph-1 fed v.s. tph-1 DR	0.8	0.3702	1
tph-1 fed v.s. tph-1 DR + smell	4.03	0.0447	0.134
tph-1 DR v.s. WT fed	44.07	0	0
tph-1 DR v.s. tph-1 fed	0.8	0.3702	1
tph-1 DR v.s. tph-1 DR + smell	1.16	0.2824	0.8471
tph-1 DR + smell v.s. WT fed	54.96	0	0
tph-1 DR + smell v.s. tph-1 fed	4.03	0.0447	0.134
tph-1 DR + smell v.s. tph-1 DR	1.16	0.2824	0.8471
Fig. 3f
Relicate 1
name	no_subjects	Mean lifespan	std_err	95_ci	at_25	at_50	at_75	at_90	at_100	95_median_ci	at_inter_25	at_inter_50	at_inter_75	at_inter_90	at_inter_100
WT fed	96	24.98	0.6	23.81 ~ 26.15	22	24	29	33	36	24.0 ~ 24.0	20.15	24	28.45	31.4	36
tph-1 KO fed	95	29.95	0.48	29.01 ~ 30.89	26	31	33	36	40	29.0 ~ 29.0	25.79	29.48	31.78	34.69	40
tph-1 KO DR	66	28.3	0.88	26.59 ~ 30.02	26	29	33	36	40	29.0 ~ 29.0	24.33	28.47	31.43	35.64	40
tph-1 (+) in NSM neurons fed	88	24.38	0.5	23.40 ~ 25.35	22	24	26	31	33	24.0 ~ 24.0	20.07	23.37	26	29.95	33
tph-1 (+) in NSM neurons DR	56	31.29	0.82	29.68 ~ 32.89	29	31	36	38	40	31.0 ~ 31.0	29	31	34.5	36.97	40
Replicate 2
name	no_subjects	Mean lifespan	std_err	95_ci	at_25	at_50	at_75	at_90	at_100	95_median_ci	at_inter_25	at_inter_50	at_inter_75	at_inter_90	at_inter_100
WT fed	105	26.13	0.53	25.10 ~ 27.17	23	27	30	32	37	25.0 ~ 25.0	22.8	25.65	28.74	31	37
tph-1 KO fed	49	29.1	1.18	26.78 ~ 31.42	25	32	37	37	39	27.0 ~ 32.0	23.83	30.5	35.17	36.8	39
tph-1 KO DR	73	28.36	0.93	26.54 ~ 30.18	25	30	35	37	37	27.0 ~ 30.0	23.28	29.06	34.11	36.03	37
tph-1 (+) in NSM neurons fed	122	26.76	0.45	25.89 ~ 27.64	25	27	30	32	37	- ~ -	23.6	25.79	28.97	31.42	37
tph-1 (+) in NSM neurons DR	118	31.83	0.6	30.66 ~ 33.01	30	32	37	39	44	32.0 ~ 32.0	27.52	31.24	35.29	37.8	44
Replicate 1
condition	chi	pvalue	corrected_pvalue
WT fed v.s. tph-1 KO fed	31.08	2.5e-08	1e-07
WT fed v.s. tph-1 KO DR	16.53	4.8e-05	0.0002
WT fed v.s. tph-1 (+) in NSM neurons fed	2.63	0.1048	0.4191
WT fed v.s. tph-1 (+) in NSM neurons DR	41.14	0	0
tph-1 KO fed v.s. WT fed	31.08	2.5e-08	1e-07
tph-1 KO fed v.s. tph-1 KO DR	0.23	0.6321	1
tph-1 KO fed v.s. tph-1 (+) in NSM neurons fed	55.15	0	0
tph-1 KO fed v.s. tph-1 (+) in NSM neurons DR	6.85	0.0088	0.0354
tph-1 KO DR v.s. WT fed	16.53	4.8e-05	0.0002
tph-1 KO DR v.s. tph-1 KO fed	0.23	0.6321	1
tph-1 KO DR v.s. tph-1 (+) in NSM neurons fed	28.88	7.7e-08	3.1e-07
tph-1 KO DR v.s. tph-1 (+) in NSM neurons DR	6.58	0.0103	0.0413
tph-1 (+) in NSM neurons fed v.s. WT fed	2.63	0.1048	0.4191
tph-1 (+) in NSM neurons fed v.s. tph-1 KO fed	55.15	0	0
tph-1 (+) in NSM neurons fed v.s. tph-1 KO DR	28.88	7.7e-08	3.1e-07
tph-1 (+) in NSM neurons fed v.s. tph-1 (+) in NSM neurons DR	58.15	0	0
tph-1 (+) in NSM neurons DR v.s. WT fed	41.14	0	0
tph-1 (+) in NSM neurons DR v.s. tph-1 KO fed	6.85	0.0088	0.0354
tph-1 (+) in NSM neurons DR v.s. tph-1 KO DR	6.58	0.0103	0.0413
tph-1 (+) in NSM neurons DR v.s. tph-1 (+) in NSM neurons fed	58.15	0	0
Replicate 2
condition	chi	pvalue	corrected_pvalue
WT fed v.s. tph-1 KO fed	22.63	2e-06	7.9e-06
WT fed v.s. tph-1 KO DR	20.04	7.6e-06	3e-05
WT fed v.s. tph-1 (+) in NSM neurons fed	0.63	0.4265	1
WT fed v.s. tph-1 (+) in NSM neurons DR	67.85	0	0
tph-1 KO fed v.s. tph-1 KO DR	1.39	0.2388	0.9552
tph-1 KO fed v.s. tph-1 (+) in NSM neurons fed	20.02	7.7e-06	3.1e-05
tph-1 KO fed v.s. tph-1 (+) in NSM neurons DR	2.08	0.1491	0.5964
tph-1 (+) in NSM neurons fed v.s. tph-1 KO DR	16.16	0.0001	0.0002
Fig. 3i
Replicate 1
name	no_subjects	Mean lifespan	std_err	95_ci	at_25	at_50	at_75	at_90	at_100	95_median_ci	at_inter_25	at_inter_50	at_inter_75	at_inter_90	at_inter_100
WT fed	116	25.37	0.62	24.16 ~ 26.58	20	25	30	32	39	25.0 ~ 25.0	19.45	24.75	29.32	31.65	39
del-3 fed	95	23.86	0.81	22.28 ~ 25.45	16	25	30	32	37	25.0 ~ 25.0	14.88	24.8	29.11	31.27	37
del-3 fed + smell	59	23.41	1.08	21.29 ~ 25.53	13	25	30	32	35	23.0 ~ 25.0	12.38	24.86	29.08	31.36	35
del-3 DR	68	29.74	0.94	27.89 ~ 31.58	26	33	35	37	42	30.0 ~ 30.0	25	30.27	34.17	36.73	42
del-3 DR + smell	60	29.75	0.93	27.93 ~ 31.57	26	30	33	37	42	28.0 ~ 30.0	25.11	29.43	33	37	42
Replicate 2
WT fed	79	24.18	0.72	22.76 ~ 25.60	17	27	29	31	34	24.0 ~ 24.0	16.72	24.12	28.45	30.65	34
del-3 fed	53	25.3	0.89	23.56 ~ 27.04	21	27	29	34	34	24.0 ~ 27.0	19.6	25.05	28.93	32.01	34
del-3 fed + smell	52	25.12	0.87	23.41 ~ 26.82	21	27	29	34	34	24.0 ~ 24.0	19	24.82	28.67	31.77	34
del-3 DR	48	29.4	0.73	27.97 ~ 30.82	27	29	34	34	36	29.0 ~ 29.0	25.67	28.78	32	33.44	36
del-3 DR + smell	48	28.35	0.76	26.86 ~ 29.85	27	29	31	34	34	27.0 ~ 29.0	25	28.2	31	32.8	34
Replicate 1
condition	chi	pvalue	corrected_pvalue
WT fed v.s. del-3 fed	0.87	0.3503	1
WT fed v.s. del-3 fed + smell	0.94	0.3328	1
WT fed v.s. del-3 DR	24.53	7.3e-07	1.1e-05
WT fed v.s. del-3 DR + smell	19.88	8.3e-06	0.0001
del-3 fed v.s. WT fed	0.87	0.3503	1
del-3 fed v.s. del-3 fed + smell	0.02	0.8757	1
del-3 fed v.s. del-3 DR	32.42	1.2e-08	1.9e-07
del-3 fed v.s. del-3 DR + smell	26.04	3.3e-07	5e-06
del-3 fed + smell v.s. WT fed	0.94	0.3328	1
del-3 fed + smell v.s. del-3 fed	0.02	0.8757	1
del-3 fed + smell v.s. del-3 DR	27.6	1.5e-07	2.2e-06
del-3 fed + smell v.s. del-3 DR + smell	22.1	2.6e-06	3.9e-05
del-3 DR v.s. WT fed	24.53	7.3e-07	1.1e-05
del-3 DR v.s. del-3 fed	32.42	1.2e-08	1.9e-07
del-3 DR v.s. del-3 fed + smell	27.6	1.5e-07	2.2e-06
del-3 DR v.s. del-3 DR + smell	0.05	0.8232	1
del-3 DR + smell v.s. WT fed	19.88	8.3e-06	0.0001
del-3 DR + smell v.s. del-3 fed	26.04	3.3e-07	5e-06
del-3 DR + smell v.s. del-3 fed + smell	22.1	2.6e-06	3.9e-05
del-3 DR + smell v.s. del-3 DR	0.05	0.8232	1
Replicate 2
WT fed v.s. del-3 fed	1.08	0.2978	1
WT fed v.s. del-3 fed + smell	0.6	0.4399	1
WT fed v.s. del-3 DR	20.11	7.3e-06	2.9e-05
WT fed v.s. del-3 DR + smell	12.12	0.0005	0.002
del-3 fed v.s. WT fed	1.08	0.2978	1
del-3 fed v.s. del-3 fed + smell	0.06	0.8045	1
del-3 fed v.s. del-3 DR	10.67	0.0011	0.0043
del-3 fed v.s. del-3 DR + smell	5.08	0.0242	0.0967
del-3 fed + smell v.s. WT fed	0.6	0.4399	1
del-3 fed + smell v.s. del-3 fed	0.06	0.8045	1
del-3 fed + smell v.s. del-3 DR	12.32	0.0004	0.0018
del-3 fed + smell v.s. del-3 DR + smell	6.37	0.0116	0.0464
del-3 DR v.s. WT fed	20.11	7.3e-06	2.9e-05
del-3 DR v.s. del-3 fed	10.67	0.0011	0.0043
del-3 DR v.s. del-3 fed + smell	12.32	0.0004	0.0018
del-3 DR v.s. del-3 DR + smell	1.46	0.2272	0.9087
del-3 DR + smell v.s. WT fed	12.12	0.0005	0.002
del-3 DR + smell v.s. del-3 fed	5.08	0.0242	0.0967
del-3 DR + smell v.s. del-3 fed + smell	6.37	0.0116	0.0464
del-3 DR + smell v.s. del-3 DR	1.46	0.2272	0.9087
Fig. 4b
Replicate 1
name	no_subjects	Mean lifespan	std_err	95_ci	at_25	at_50	at_75	at_90	at_100	95_median_ci	at_inter_25	at_inter_50	at_inter_75	at_inter_90	at_inter_100
vector fed	84	24.89	0.32	24.26 ~ 25.53	23	26	26	28	28	- ~ -	21.67	24.33	25.79	27.07	28
vector DR	140	27.09	0.31	26.49 ~ 27.69	26	26	30	33	35	26.0 ~ 26.0	23.69	25.88	28.12	30.88	35
ser-4 fed	96	27.59	0.39	26.82 ~ 28.37	26	28	30	30	35	- ~ -	25.21	27.09	28.67	29.87	35
ser-4 DR	111	27.55	0.34	26.88 ~ 28.22	26	28	30	30	37	- ~ -	24.58	26.88	28.64	29.79	37
Replicate 2
vector fed	92	23.53	0.38	22.79 ~ 24.27	21	26	26	28	28	23.0 ~ 23.0	19.73	23	25.23	26.77	28
vector DR	120	26.93	0.3	26.34 ~ 27.53	26	26	28	30	35	26.0 ~ 26.0	23.59	25.78	27.8	30	35
ser-4 fed	102	25.37	0.4	24.60 ~ 26.15	23	26	28	30	35	- ~ -	22.25	24.74	27	28.51	35
ser-4 DR	119	25.09	0.33	24.45 ~ 25.74	23	26	28	28	35	- ~ -	21.95	24.07	26.47	27.62	35
Replicate 1
condition	chi	pvalue	corrected_pvalue
vector fed v.s. vector DR	27.44	1.6e-07	4.9e-07
vector fed v.s. ser-4 fed	51.55	0	0
vector fed v.s. ser-4 DR	46.88	0	0
vector DR v.s. vector fed	27.44	1.6e-07	4.9e-07
vector DR v.s. ser-4 fed	1.82	0.1768	0.5303
vector DR v.s. ser-4 DR	1.21	0.2708	0.8124
ser-4 fed v.s. vector fed	51.55	0	0
ser-4 fed v.s. vector DR	1.82	0.1768	0.5303
ser-4 fed v.s. ser-4 DR	0.08	0.7735	1
ser-4 DR v.s. vector fed	46.88	0	0
ser-4 DR v.s. vector DR	1.21	0.2708	0.8124
ser-4 DR v.s. ser-4 fed	0.08	0.7735	1
Replicate 2
vector fed v.s. vector DR	44.07	0	0
vector fed v.s. ser-4 fed	17.29	3.2e-05	0.0001
vector DR v.s. ser-4 DR	14.31	0.0002	0.0005
ser-4 fed v.s. ser-4 DR	1.43	0.2311	0.6932
Fig. 4h
Replicate 1
name	no_subjects	Mean lifespan	std_err	95_ci	at_25	at_50	at_75	at_90	at_100	95_median_ci	at_inter_25	at_inter_50	at_inter_75	at_inter_90	at_inter_100
vector fed	84	24.89	0.32	24.26 ~ 25.53	23	26	26	28	28	- ~ -	21.67	24.33	25.79	27.07	28
vector DR	140	27.09	0.31	26.49 ~ 27.69	26	26	30	33	35	26.0 ~ 26.0	23.69	25.88	28.12	30.88	35
dop-3 fed	76	24.62	0.69	23.27 ~ 25.97	21	26	28	30	33	26.0 ~ 26.0	21	25.75	27.8	29.45	33
dop-3 DR	154	26.03	0.32	25.40 ~ 26.66	26	26	28	30	37	- ~ -	23.3	25.08	27.06	29.02	37
Replicate 2
vector fed	92	23.53	0.38	22.79 ~ 24.27	21	26	26	28	28	23.0 ~ 23.0	19.73	23	25.23	26.77	28
vector DR	120	26.93	0.3	26.34 ~ 27.53	26	26	28	30	35	26.0 ~ 26.0	23.59	25.78	27.8	30	35
dop-3 fed	92	25.49	0.54	24.44 ~ 26.54	23	28	28	30	33	26.0 ~ 26.0	21.91	26.19	27.62	29.56	33
dop-3 DR	142	26.32	0.31	25.72 ~ 26.92	26	26	28	30	33	- ~ -	23.31	25.32	27.38	29.44	33
Replicate 1
condition	chi	pvalue	corrected_pvalue
vector fed v.s. vector DR	27.44	1.6e-07	4.9e-07
vector fed v.s. dop-3 fed	8.88	0.0029	0.0087
vector fed v.s. dop-3 DR	11.57	0.0007	0.002
vector DR v.s. vector fed	27.44	1.6e-07	4.9e-07
vector DR v.s. dop-3 fed	3.87	0.0491	0.1473
vector DR v.s. dop-3 DR	5.72	0.0167	0.0502
dop-3 fed v.s. vector fed	8.88	0.0029	0.0087
dop-3 fed v.s. vector DR	3.87	0.0491	0.1473
dop-3 fed v.s. dop-3 DR	0.01	0.9084	1
dop-3 DR v.s. vector fed	11.57	0.0007	0.002
dop-3 DR v.s. vector DR	5.72	0.0167	0.0502
dop-3 DR v.s. dop-3 fed	0.01	0.9084	1
Replicate 2
vector fed v.s. vector DR	44.07	0	0
vector fed v.s. dop-3 fed	25.82	3.8e-07	1.1e-06
dop-3 fed v.s. dop-3 DR	0.04	0.8342	1
dop-3 DR v.s. vector fed	35.56	2.5e-09	7.6e-09
Fig. 5b
name	no_subjects	Mean lifespan	std_err	95_ci	at_25	at_50	at_75	at_90	at_100	95_median_ci	at_inter_25	at_inter_50	at_inter_75	at_inter_90	at_inter_100
male control	79	44.66	1.43	41.86 ~ 47.46	36.9	45.88	53	63.26	77.05	42.17866898 ~ 44.0	36.26	44.39	51.21	60.27	77.05
male 50uM	77	49.28	1.18	46.96 ~ 51.60	44	50.96	56.08	60.22	72.08	49.01 ~ 49.01	42.33	49.1	55.53	59.97	72.08
Condition	&#967;<sup>2</sup>	P-value	Bonferroni P-value
male control v.s. male 50uM	6.5	0.01	0.05

## Sheet: Supplementary Figure statistics
Supplementary Data 2. lifespan statistics
Supplementary Figure panels replicates statistics
Supplementary Fig. 1i
	no_subjects	Mean lifespan	std_err	95_ci	at_25	at_50	at_75	at_90	at_100	95_median_ci	at_inter_25	at_inter_50	at_inter_75	at_inter_90	at_inter_100
Replicate 1
Fed	82	22.11	0.34	21.43 ~ 22.78	19	24	24	26	26	21.0 ~ 21.0	18.39	21.12	23.69	25.09	26
DR	115	32.07	0.38	31.32 ~ 32.82	28	33	35	38	40	31.0 ~ 31.0	27.57	31.63	33.82	35.83	40
Fed +neutral (ethyl acetate)	105	22.61	0.34	21.94 ~ 23.28	21	24	26	26	28	21.0 ~ 21.0	19.52	21.53	24.08	25.83	28
DR +neutral (ethyl acetate)	105	28.49	0.44	27.63 ~ 29.34	26	28	31	33	38	28.0 ~ 28.0	24.5	27.69	30.85	32.81	38
Replicate 2
Fed	95	21.35	0.41	20.54 ~ 22.15	17	21	26	28	28	19.0 ~ 19.0	16.83	19.56	24.17	26.1	28
DR	112	28.44	0.45	27.55 ~ 29.32	26	28	31	33	38	28.0 ~ 28.0	25.2	27.47	31	32.68	38
Fed +neutral (ethyl acetate)	112	22.45	0.3	21.85 ~ 23.04	19	21	24	26	28	21.0 ~ 21.0	19	21	23.9	25.76	28
DR +neutral (ethyl acetate)	90	26.96	0.47	26.03 ~ 27.88	24	28	31	33	35	26.0 ~ 26.0	23.81	26.29	28.96	31.67	35
condition	chi	pvalue	corrected_pvalue
Replicate 1
Fed v.s. DR	192.35	0	0
Fed v.s. Fed +neutral (ethyl acetate)	2.55	0.1105	0.7738
Fed v.s. DR +neutral (ethyl acetate)	99.8	0	0
DR v.s. Fed +neutral (ethyl acetate)	189.35	0	0
DR v.s. DR +neutral (ethyl acetate)	35.4	2.7e-09	1.9e-08
Fed +neutral (ethyl acetate) v.s. DR +neutral (ethyl acetate)	95.37	0	0
Replicate 2
Fed v.s. DR	105.76	0	0
Fed v.s. Fed +neutral (ethyl acetate)	1.23	0.2675	1
Fed v.s. DR +neutral (ethyl acetate)	64.38	0	0
DR v.s. Fed +neutral (ethyl acetate)	110.67	0	0
DR v.s. DR +neutral (ethyl acetate)	7.41	0.0065	0.0455
DR +neutral (ethyl acetate) v.s. Fed +neutral (ethyl acetate)	66.05	0	0
Supplementary Fig. 1j
	no_subjects	Mean lifespan	std_err	95_ci	at_25	at_50	at_75	at_90	at_100	95_median_ci	at_inter_25	at_inter_50	at_inter_75	at_inter_90	at_inter_100
Replicate 1
Fed	82	22.11	0.34	21.43 ~ 22.78	19	24	24	26	26	21.0 ~ 21.0	18.39	21.12	23.69	25.09	26
DR	115	32.07	0.38	31.32 ~ 32.82	28	33	35	38	40	31.0 ~ 31.0	27.57	31.63	33.82	35.83	40
Fed +repellant (5-nonanone)	163	18.06	0.09	17.88 ~ 18.23	17	19	19	19	19	17.0 ~ 17.0	15.65	17.23	18.11	18.65	19
DR +repellant (5-nonanone)	112	19.22	0.12	18.99 ~ 19.46	19	19	19	21	21	- ~ -	17.4	18.2	19	20.2	21
Replicate 2
Fed	95	21.35	0.41	20.54 ~ 22.15	17	21	26	28	28	19.0 ~ 19.0	16.83	19.56	24.17	26.1	28
DR	112	28.44	0.45	27.55 ~ 29.32	26	28	31	33	38	28.0 ~ 28.0	25.2	27.47	31	32.68	38
Fed +repellant (5-nonanone)	107	21.51	0.24	21.05 ~ 21.98	19	21	24	24	24	21.0 ~ 21.0	18.5	20.54	22.29	23.32	24
DR +repellant (5-nonanone)	96	21.35	0.22	20.92 ~ 21.79	19	21	24	24	24	- ~ -	18.54	20.12	21.88	23.15	24
condition	chi	pvalue	corrected_pvalue
Replicate 1
Fed v.s. DR	192.35	0	0
Fed v.s. Fed +repellant (5-nonanone)	113.18	0	0
Fed v.s. DR +repellant (5-nonanone)	61.15	0	0
DR v.s. Fed +repellant (5-nonanone)	248.49	0	0
DR v.s. DR +repellant (5-nonanone)	239.29	0	0
Fed +repellant (5-nonanone) v.s. DR +repellant (5-nonanone)	56.99	0	0
Replicate 2
Fed v.s. DR	105.76	0	0
Fed v.s. Fed +repellant (5-nonanone)	1.5	0.2203	1
Fed v.s. DR +repellant (5-nonanone)	2.23	0.1358	0.9504
DR v.s. Fed +repellant (5-nonanone)	139.82	0	0
DR v.s. DR +repellant (5-nonanone)	138.73	0	0
DR +repellant (5-nonanone) v.s. Fed +repellant (5-nonanone)	0.7	0.4041	1
Supplementary Fig. 3l
Replicate 1
name	no_subjects	Mean lifespan	std_err	95_ci	at_25	at_50	at_75	at_90	at_100	95_median_ci	at_inter_25	at_inter_50	at_inter_75	at_inter_90	at_inter_100
fed control	96	25.23	0.5	24.25 ~ 26.21	22	24	28	31	35	24.0 ~ 24.0	21.29	24	27.43	30.6	35
fed + mianserin	92	27.59	0.71	26.20 ~ 28.98	24	28	31	35	42	26.0 ~ 28.0	22.6	27.14	30.83	34.12	42
DR control	93	31.02	0.51	30.02 ~ 32.02	28	31	35	38	41	31.0 ~ 31.0	26.25	30.42	33.72	35.92	41
DR + mianserin	93	31.72	0.64	30.46 ~ 32.98	28	31	35	41	41	31.0 ~ 31.0	26.23	30.7	34.83	38.68	41
Replicate 2
fed control	93	25.76	0.57	24.65 ~ 26.88	23	28	28	32	39	25.0 ~ 25.0	21.65	25.06	27.85	31.23	39
fed + mianserin	93	33.4	0.68	32.06 ~ 34.74	30	35	37	42	45	32.0 ~ 32.0	29.32	32.09	36.41	40.28	45
DR control	92	33.99	0.85	32.31 ~ 35.66	30	35	39	45	50	32.0 ~ 32.0	29.6	32.2	37.6	43.9	50
DR + mianserin	90	30.13	0.87	28.42 ~ 31.85	23	32	37	39	48	30.0 ~ 32.0	22.67	31.17	35.25	37.86	48
Replicate 1
condition	chi	pvalue	corrected_pvalue
fed control v.s. fed + mianserin	14.15	0.0002	0.0005
fed control v.s. DR control	56.36	0	0
fed control v.s. DR + mianserin	62.26	0	0
fed + mianserin v.s. fed control	14.15	0.0002	0.0005
fed + mianserin v.s. DR control	8.03	0.0046	0.0138
fed + mianserin v.s. DR + mianserin	13.34	0.0003	0.0008
DR control v.s. fed control	56.36	0	0
DR control v.s. fed + mianserin	8.03	0.0046	0.0138
DR control v.s. DR + mianserin	3.52	0.0607	0.182
DR + mianserin v.s. fed control	62.26	0	0
DR + mianserin v.s. fed + mianserin	13.34	0.0003	0.0008
DR + mianserin v.s. DR control	3.52	0.0607	0.182
Replicate 2
fed control v.s. fed + mianserin	75.68	0	0
fed control v.s. DR control	74.82	0	0
fed control v.s. DR + mianserin	33.35	7.7e-09	2.3e-08
fed + mianserin v.s. fed control	75.68	0	0
fed + mianserin v.s. DR control	1.92	0.1662	0.4986
fed + mianserin v.s. DR + mianserin	4.04	0.0443	0.1329
DR control v.s. fed control	74.82	0	0
DR control v.s. fed + mianserin	1.92	0.1662	0.4986
DR control v.s. DR + mianserin	8.92	0.0028	0.0085
DR + mianserin v.s. fed control	33.35	7.7e-09	2.3e-08
DR + mianserin v.s. fed + mianserin	4.04	0.0443	0.1329
DR + mianserin v.s. DR control	8.92	0.0028	0.0085
Supplementary Fig. 5a
Replicate 1
name	no_subjects	Mean lifespan	std_err	95_ci	at_25	at_50	at_75	at_90	at_100	95_median_ci	at_inter_25	at_inter_50	at_inter_75	at_inter_90	at_inter_100
tph-1 fed mianserin	58	28.1	0.87	26.39 ~ 29.81	24	28	33	35	38	26.0 ~ 28.0	23.57	27.6	32.8	34.49	38
tph-1 fed control	112	28.1	0.67	26.78 ~ 29.42	24	28	33	35	41	26.0 ~ 28.0	23.11	27.43	32.33	34.78	41
WT fed control	131	25.21	0.44	24.36 ~ 26.07	22	26	28	31	35	24.0 ~ 24.0	21.24	24.05	27.5	30.63	35
WT fed mianserin	163	26.6	0.47	25.68 ~ 27.53	24	28	31	33	41	26.0 ~ 26.0	22.15	26.14	29.88	32.46	41
Replicate 2
WT fed control	136	25.35	0.43	24.51 ~ 26.19	22	26	28	31	38	24.0 ~ 24.0	21.43	24.1	27.58	30.46	38
WT fed mianserin	154	27.52	0.48	26.59 ~ 28.45	24	28	31	35	41	- ~ -	22.95	26.96	30.94	33.12	41
tph-1 fed control	114	27.93	0.62	26.71 ~ 29.15	24	28	33	35	41	26.0 ~ 28.0	23.1	27.5	32.08	34.02	41
tph-1 fed mianserin	111	28.16	0.59	27.01 ~ 29.31	24	28	33	35	41	26.0 ~ 26.0	22.91	26.83	31.83	34.63	41
Replicate 1
condition	chi	pvalue	corrected_pvalue
tph-1 fed mianserin v.s. tph-1 fed control	0.11	0.7445	1
tph-1 fed mianserin v.s. WT fed control	20.59	5.7e-06	1.7e-05
tph-1 fed mianserin v.s. WT fed mianserin	5.45	0.0196	0.0587
tph-1 fed control v.s. tph-1 fed mianserin	0.11	0.7445	1
tph-1 fed control v.s. WT fed control	27.98	1.2e-07	3.7e-07
tph-1 fed control v.s. WT fed mianserin	9.45	0.0021	0.0063
WT fed control v.s. tph-1 fed mianserin	20.59	5.7e-06	1.7e-05
WT fed control v.s. tph-1 fed control	27.98	1.2e-07	3.7e-07
WT fed control v.s. WT fed mianserin	9.56	0.002	0.006
WT fed mianserin v.s. tph-1 fed mianserin	5.45	0.0196	0.0587
WT fed mianserin v.s. tph-1 fed control	9.45	0.0021	0.0063
WT fed mianserin v.s. WT fed control	9.56	0.002	0.006
Replicate 2
WT fed control v.s. WT fed mianserin	17.75	2.5e-05	0.0001
WT fed control v.s. tph-1 fed control	24.31	8.2e-07	2.5e-06
WT fed mianserin v.s. tph-1 fed mianserin	1.52	0.217	0.6511
tph-1 fed control v.s. tph-1 fed mianserin	0	0.9913	1
Supplementary Fig. 5d,5e
Replicate 1
name	no_subjects	Mean lifespan	std_err	95_ci	at_25	at_50	at_75	at_90	at_100	95_median_ci	at_inter_25	at_inter_50	at_inter_75	at_inter_90	at_inter_100
control fed	105	26.13	0.53	25.10 ~ 27.17	23	27	30	32	37	25.0 ~ 25.0	22.8	25.65	28.74	31	37
tph-1(-) in ADF fed	100	26.14	0.76	24.64 ~ 27.64	23	27	30	35	37	27.0 ~ 27.0	21.8	26.6	30	33.5	37
tph-1(-) in NSM fed	86	27.43	0.77	25.92 ~ 28.94	23	30	35	35	35	27.0 ~ 27.0	21.5	28.07	32.07	33.83	35
control DR	118	31.83	0.6	30.66 ~ 33.01	30	32	37	39	44	32.0 ~ 32.0	27.52	31.24	35.29	37.8	44
tph-1(-) in ADF DR	91	30.57	0.81	28.99 ~ 32.16	27	32	35	39	44	30.0 ~ 32.0	25.46	30.79	34.85	37.97	44
tph-1(-) in NSM DR	82	28.45	0.9	26.69 ~ 30.21	25	30	35	37	42	27.0 ~ 30.0	24.67	28.91	33.12	36.37	42
Replicate 2
control fed	95	25.09	0.58	23.95 ~ 26.24	20	25	30	32	38	25.0 ~ 25.0	19.35	24.35	28.05	31.8	38
tph-1(-) in ADF fed	129	25.9	0.57	24.78 ~ 27.02	20	25	32	34	38	25.0 ~ 25.0	19.25	24.94	30.14	33.3	38
tph-1(-) in NSM fed	130	25.95	0.58	24.80 ~ 27.09	20	27	32	34	38	25.0 ~ 25.0	19.42	25.14	30.42	33.33	38
control DR	101	28.51	0.61	27.32 ~ 29.71	25	30	32	35	41	27.0 ~ 30.0	23.5	28.61	31.63	34.63	41
tph-1(-) in ADF DR	84	27.5	0.83	25.88 ~ 29.12	20	30	34	35	44	27.0 ~ 30.0	20	27.75	32.46	34.87	44
tph-1(-) in NSM DR	71	27.27	0.81	25.68 ~ 28.86	23	27	32	38	41	25.0 ~ 27.0	21.58	26.07	31.5	35.39	41
Replicate 1
condition	chi	pvalue	corrected_pvalue
control fed v.s. tph-1(-) in ADF fed	3.45	0.0631	0.3157
control fed v.s. tph-1(-) in NSM fed	11.95	0.0005	0.0027
control fed v.s. control DR	67.85	0	0
control fed v.s. tph-1(-) in ADF DR	41.13	0	0
control fed v.s. tph-1(-) in NSM DR	21.4	3.7e-06	1.9e-05
tph-1(-) in ADF fed v.s. control fed	3.45	0.0631	0.3157
tph-1(-) in ADF fed v.s. tph-1(-) in NSM fed	1.44	0.2302	1
tph-1(-) in ADF fed v.s. control DR	39.39	0	0
tph-1(-) in ADF fed v.s. tph-1(-) in ADF DR	23.15	1.5e-06	7.5e-06
tph-1(-) in ADF fed v.s. tph-1(-) in NSM DR	9.18	0.0024	0.0122
tph-1(-) in NSM fed v.s. control fed	11.95	0.0005	0.0027
tph-1(-) in NSM fed v.s. tph-1(-) in ADF fed	1.44	0.2302	1
tph-1(-) in NSM fed v.s. control DR	24.94	5.9e-07	3e-06
tph-1(-) in NSM fed v.s. tph-1(-) in ADF DR	13.73	0.0002	0.0011
tph-1(-) in NSM fed v.s. tph-1(-) in NSM DR	3.53	0.0601	0.3007
control DR v.s. control fed	67.85	0	0
control DR v.s. tph-1(-) in ADF fed	39.39	0	0
control DR v.s. tph-1(-) in NSM fed	24.94	5.9e-07	3e-06
control DR v.s. tph-1(-) in ADF DR	0.36	0.5489	1
control DR v.s. tph-1(-) in NSM DR	7.22	0.0072	0.0361
tph-1(-) in ADF DR v.s. control fed	41.13	0	0
tph-1(-) in ADF DR v.s. tph-1(-) in ADF fed	23.15	1.5e-06	7.5e-06
tph-1(-) in ADF DR v.s. tph-1(-) in NSM fed	13.73	0.0002	0.0011
tph-1(-) in ADF DR v.s. control DR	0.36	0.5489	1
tph-1(-) in ADF DR v.s. tph-1(-) in NSM DR	3.34	0.0676	0.3378
tph-1(-) in NSM DR v.s. control fed	21.4	3.7e-06	1.9e-05
tph-1(-) in NSM DR v.s. tph-1(-) in ADF fed	9.18	0.0024	0.0122
tph-1(-) in NSM DR v.s. tph-1(-) in NSM fed	3.53	0.0601	0.3007
tph-1(-) in NSM DR v.s. control DR	7.22	0.0072	0.0361
tph-1(-) in NSM DR v.s. tph-1(-) in ADF DR	3.34	0.0676	0.3378
Replicate 2
control fed v.s. tph-1(-) in ADF fed	2.48	0.1153	0.5767
control fed v.s. tph-1(-) in NSM fed	2.92	0.0874	0.437
control fed v.s. control DR	18.46	1.7e-05	0.0001
control fed v.s. tph-1(-) in ADF DR	12.76	0.0004	0.0018
control fed v.s. tph-1(-) in NSM DR	7.94	0.0048	0.0242
tph-1(-) in ADF fed v.s. control fed	2.48	0.1153	0.5767
tph-1(-) in ADF fed v.s. tph-1(-) in NSM fed	0.03	0.87	1
tph-1(-) in ADF fed v.s. control DR	7.82	0.0052	0.0258
tph-1(-) in ADF fed v.s. tph-1(-) in ADF DR	5.53	0.0187	0.0934
tph-1(-) in ADF fed v.s. tph-1(-) in NSM DR	2.93	0.0871	0.4355
tph-1(-) in NSM fed v.s. control fed	2.92	0.0874	0.437
tph-1(-) in NSM fed v.s. tph-1(-) in ADF fed	0.03	0.87	1
tph-1(-) in NSM fed v.s. control DR	6.79	0.0091	0.0457
tph-1(-) in NSM fed v.s. tph-1(-) in ADF DR	4.85	0.0277	0.1384
tph-1(-) in NSM fed v.s. tph-1(-) in NSM DR	2.48	0.1154	0.577
control DR v.s. control fed	18.46	1.7e-05	0.0001
control DR v.s. tph-1(-) in ADF fed	7.82	0.0052	0.0258
control DR v.s. tph-1(-) in NSM fed	6.79	0.0091	0.0457
control DR v.s. tph-1(-) in ADF DR	0	0.9722	1
control DR v.s. tph-1(-) in NSM DR	0.45	0.5005	1
tph-1(-) in ADF DR v.s. control fed	12.76	0.0004	0.0018
tph-1(-) in ADF DR v.s. tph-1(-) in ADF fed	5.53	0.0187	0.0934
tph-1(-) in ADF DR v.s. tph-1(-) in NSM fed	4.85	0.0277	0.1384
tph-1(-) in ADF DR v.s. control DR	0	0.9722	1
tph-1(-) in ADF DR v.s. tph-1(-) in NSM DR	0.24	0.6241	1
tph-1(-) in NSM DR v.s. control fed	7.94	0.0048	0.0242
tph-1(-) in NSM DR v.s. tph-1(-) in ADF fed	2.93	0.0871	0.4355
tph-1(-) in NSM DR v.s. tph-1(-) in NSM fed	2.48	0.1154	0.577
tph-1(-) in NSM DR v.s. control DR	0.45	0.5005	1
tph-1(-) in NSM DR v.s. tph-1(-) in ADF DR	0.24	0.6241	1
Supplementary Fig. 5f
Replicate 1
name	no_subjects	Mean lifespan	std_err	95_ci	at_25	at_50	at_75	at_90	at_100	95_median_ci	at_inter_25	at_inter_50	at_inter_75	at_inter_90	at_inter_100
WT fed	96	24.98	0.6	23.81 ~ 26.15	22	24	29	33	36	24.0 ~ 24.0	20.15	24	28.45	31.4	36
tph-1 KO fed	95	29.95	0.48	29.01 ~ 30.89	26	31	33	36	40	29.0 ~ 29.0	25.79	29.48	31.78	34.69	40
tph-1 KO DR	96	29.93	0.54	28.87 ~ 30.99	29	31	33	36	38	- ~ -	26.38	29.74	31.93	34.6	38
tph-1 (+) in ADF neurons fed	91	29.76	0.55	28.68 ~ 30.83	26	31	33	36	43	29.0 ~ 29.0	25.44	29.5	31.05	34.95	43
tph-1 (+) in ADF neurons DR	73	30.71	0.44	29.84 ~ 31.58	29	31	33	36	38	- ~ -	27.75	30.07	31.88	34.23	38
Replicate 2
WT fed	105	26.13	0.53	25.10 ~ 27.17	23	27	30	32	37	25.0 ~ 25.0	22.8	25.65	28.74	31	37
tph-1 KO fed	49	29.1	1.18	26.78 ~ 31.42	25	32	37	37	39	27.0 ~ 32.0	23.83	30.5	35.17	36.8	39
tph-1 KO DR	73	28.36	0.93	26.54 ~ 30.18	25	30	35	37	37	27.0 ~ 30.0	23.28	29.06	34.11	36.03	37
tph-1 (+) in ADF neurons fed	86	27.43	0.77	25.92 ~ 28.94	23	30	35	35	35	27.0 ~ 27.0	21.5	28.07	32.07	33.83	35
tph-1 (+) in ADF neurons DR	91	28.16	0.82	26.56 ~ 29.76	25	30	32	37	42	27.0 ~ 30.0	23.46	28.18	31.9	35.97	42
Replicate 1
condition	chi	pvalue	corrected_pvalue
WT fed v.s. tph-1 KO fed	31.08	2.5e-08	1e-07
WT fed v.s. tph-1 KO DR	34.51	4.2e-09	1.7e-08
WT fed v.s. tph-1 (+) in ADF neurons fed	27.58	1.5e-07	6e-07
WT fed v.s. tph-1 (+) in ADF neurons DR	35.3	2.9e-09	1.1e-08
tph-1 KO fed v.s. WT fed	31.08	2.5e-08	1e-07
tph-1 KO fed v.s. tph-1 KO DR	0.02	0.8822	1
tph-1 KO fed v.s. tph-1 (+) in ADF neurons fed	0.01	0.9309	1
tph-1 KO fed v.s. tph-1 (+) in ADF neurons DR	0.24	0.6244	1
tph-1 KO DR v.s. WT fed	34.51	4.2e-09	1.7e-08
tph-1 KO DR v.s. tph-1 KO fed	0.02	0.8822	1
tph-1 KO DR v.s. tph-1 (+) in ADF neurons fed	0.03	0.8742	1
tph-1 KO DR v.s. tph-1 (+) in ADF neurons DR	0.1	0.7543	1
tph-1 (+) in ADF neurons fed v.s. WT fed	27.58	1.5e-07	6e-07
tph-1 (+) in ADF neurons fed v.s. tph-1 KO fed	0.01	0.9309	1
tph-1 (+) in ADF neurons fed v.s. tph-1 KO DR	0.03	0.8742	1
tph-1 (+) in ADF neurons fed v.s. tph-1 (+) in ADF neurons DR	0.35	0.5561	1
tph-1 (+) in ADF neurons DR v.s. WT fed	35.3	2.9e-09	1.1e-08
tph-1 (+) in ADF neurons DR v.s. tph-1 KO fed	0.24	0.6244	1
tph-1 (+) in ADF neurons DR v.s. tph-1 KO DR	0.1	0.7543	1
tph-1 (+) in ADF neurons DR v.s. tph-1 (+) in ADF neurons fed	0.35	0.5561	1
Replicate 2
WT fed v.s. tph-1 KO fed	22.63	2e-06	7.9e-06
WT fed v.s. tph-1 KO DR	20.04	7.6e-06	3e-05
WT fed v.s. tph-1 (+) in ADF neurons fed	11.95	0.0005	0.0022
WT fed v.s. tph-1 (+) in ADF neurons DR	15.81	0.0001	0.0003
tph-1 KO fed v.s. tph-1 KO DR	1.39	0.2388	0.9552
tph-1 KO fed v.s. tph-1 (+) in ADF neurons fed	8.45	0.0037	0.0146
tph-1 KO fed v.s. tph-1 (+) in ADF neurons DR	1.49	0.2219	0.8875
tph-1 (+) in ADF neurons fed v.s. tph-1 (+) in ADF neurons DR	1.23	0.2666	1
Supplementary Fig. 5g
Replicate 1
Name	no_subjects	Mean lifespan	S.E.	95% C.I.	25%	50%	75%	90%	100%	95% Median<br>C.I.	25%	50%	75%	90%	100%
tph-1(+) in ADF fed	152	35.11	0.49	34.16 ~ 36.07	31	34	38	43	52	34.0 ~ 34.0	29.8	34	36.91	42.24	52
tph-1(+) in ADF DR	121	38.1	0.59	36.94 ~ 39.26	36	38	41	45	55	- ~ -	34.71	36.88	40.62	44.63	55
tph-1(+) in ADF DR + odor	60	36.82	0.8	35.24 ~ 38.39	34	38	41	45	50	34.0 ~ 38.0	31.5	36.29	40.25	43.57	50
Condition	chi	P-value	Bonferroni P-value
tph-1(+) in ADF fed v.s. tph-1(+) in ADF DR	16.81	4.1e-05	0.0001
tph-1(+) in ADF fed v.s. tph-1(+) in ADF DR + odor	2.76	0.0968	0.1937
tph-1(+) in ADF DR v.s. tph-1(+) in ADF DR + odor	1.86	0.1729	0.3458
Replicate 2
Name	no_subjects	Mean lifespan	S.E.	95% C.I.	25%	50%	75%	90%	100%	95% Median<br>C.I.	25%	50%	75%	90%	100%
tph-1(+) in ADF fed	89	32.99	0.56	31.88 ~ 34.10	31	34	36	41	41	31.0 ~ 31.0	29.16	31.9	35.58	38.95	41
tph-1(+) in ADF DR	85	33.69	0.59	32.54 ~ 34.85	31	34	38	41	45	- ~ -	29.35	32.5	36.54	39.5	45
tph-1(+) in ADF DR + odor	77	32.57	0.68	31.23 ~ 33.91	29	34	36	41	45	31.0 ~ 31.0	27.17	31.7	35.41	38.97	45
Condition	chi	P-value	Bonferroni P-value
tph-1(+) in ADF fed v.s. tph-1(+) in ADF DR	1.08	0.2991	1
tph-1(+) in ADF fed v.s. tph-1(+) in ADF DR + odor	0	0.952	1
tph-1(+) in ADF DR v.s. tph-1(+) in ADF DR + odor	0.81	0.3678	1
Supplementary Fig. 5h
Replicate 1
Name	no_subjects	Mean lifespan	S.E.	95% C.I.	25%	50%	75%	90%	100%	95% Median<br>C.I.	25%	50%	75%	90%	100%
tph-1(+) in NSM fed	125	35.07	0.49	34.11 ~ 36.04	31	36	38	41	48	34.0 ~ 34.0	30.25	34.65	37.58	40.42	48
tph-1(+) in NSM DR	137	38.81	0.77	37.30 ~ 40.32	36	41	45	48	57	38.0 ~ 38.0	34.25	38.5	43.25	47.49	57
tph-1(+) in NSM DR + odor	122	38.68	0.51	37.69 ~ 39.67	36	38	43	43	52	38.0 ~ 38.0	35.1	37.68	41.14	42.89	52
Condition	chi	P-value	Bonferroni P-value
tph-1(+) in NSM fed v.s. tph-1(+) in NSM DR	44.44	0	0
tph-1(+) in NSM fed v.s. tph-1(+) in NSM DR + odor	29.84	4.7e-08	9.4e-08
tph-1(+) in NSM DR v.s. tph-1(+) in NSM DR + odor	6.42	0.0113	0.0226
Replicate 2
Name	no_subjects	Mean lifespan	S.E.	95% C.I.	25%	50%	75%	90%	100%	95% Median<br>C.I.	25%	50%	75%	90%	100%
PKA 807 fed	59	33.05	0.63	31.82 ~ 34.28	31	34	36	38	41	- ~ -	29.69	32.5	35.17	37.28	41
PKA 807 DR	50	33.66	0.8	32.09 ~ 35.23	29	34	38	41	43	34.0 ~ 34.0	28.29	33.33	36.9	39.2	43
PKA 807 DR+smell	52	31.13	0.87	29.43 ~ 32.84	27	31	36	38	43	29.0 ~ 31.0	24.86	30.67	35	37.66	43
Condition	chi	P-value	Bonferroni P-value
tph-1(+) in NSM fed v.s. tph-1(+) in NSM DR	2.18	0.1394	0.2789
tph-1(+) in NSM fed v.s. tph-1(+) in NSM DR + odor	0.56	0.4546	0.9092
tph-1(+) in NSM DR v.s. tph-1(+) in NSM DR + odor	3.44	0.0636	0.1272
Supplementary Fig. 5i
Replicate 1
Name	no_subjects	Mean lifespan	S.E.	95% C.I.	25%	50%	75%	90%	100%	95% Median<br>C.I.	25%	50%	75%	90%	100%
tph-1(-) in ADF fed	158	30.55	0.27	30.03 ~ 31.07	30	30	32	35	37	- ~ -	28.47	29.42	31	33.45	37
tph-1(-) in ADF DR	119	40.1	0.65	38.83 ~ 41.37	35	42	44	49	53	- ~ -	34.52	39.04	43.21	47.27	53
tph-1(-) in ADF DR + odor	117	34.81	0.54	33.75 ~ 35.88	32	35	37	44	46	- ~ -	31.02	33.72	36.34	42.06	46
Condition	chi	P-value	Bonferroni P-value
tph-1(-) in ADF fed v.s. tph-1(-) in ADF DR	175.42	0	0
tph-1(-) in ADF fed v.s. tph-1(-) in ADF DR + odor	81.18	0	0
tph-1(-) in ADF DR v.s. tph-1(-) in ADF DR + odor	46.52	0	0
Replicate 2
Name	no_subjects	Mean lifespan	S.E.	95% C.I.	25%	50%	75%	90%	100%	95% Median<br>C.I.	25%	50%	75%	90%	100%
tph-1(-) in ADF fed	106	27.53	0.51	26.52 ~ 28.53	23	25	32	35	37	25.0 ~ 25.0	22.79	24.92	30.38	34.35	37
tph-1(-) in ADF DR	138	36.07	0.49	35.11 ~ 37.03	32	37	39	42	48	- ~ -	31.92	35.72	38.53	41.24	48
tph-1(-) in ADF DR + odor	127	33.16	0.45	32.28 ~ 34.04	32	35	37	37	39	- ~ -	30.75	33.28	35.27	36.5	39
Condition	chi	P-value	Bonferroni P-value
tph-1(-) in ADF fed v.s. tph-1(-) in ADF DR	116.89	0	0
tph-1(-) in ADF fed v.s. tph-1(-) in ADF DR + odor	61.13	0	0
tph-1(-) in ADF DR v.s. tph-1(-) in ADF DR + odor	37.83	0	0
Supplementary Fig. 5j
Replicate 1
Name	no_subjects	Mean lifespan	S.E.	95% C.I.	25%	50%	75%	90%	100%	95% Median<br>C.I.	25%	50%	75%	90%	100%
tph-1(-) in NSM fed	146	28.91	0.22	28.47 ~ 29.35	28	30	30	30	37	- ~ -	26.16	28.41	29.39	29.98	37
tph-1(-) in NSM DR	107	36.48	0.66	35.19 ~ 37.77	35	37	42	44	53	35.0 ~ 35.0	32.63	35.12	38.63	43.33	53
tph-1(-) in NSM DR + odor	124	33.06	0.5	32.08 ~ 34.03	32	35	35	37	42	- ~ -	30.83	33.24	34.84	36.2	42
Condition	chi	P-value	Bonferroni P-value
tph-1(-) in NSM fed v.s. tph-1(-) in NSM DR	146.96	0	0
tph-1(-) in NSM fed v.s. tph-1(-) in NSM DR + odor	120.83	0	0
tph-1(-) in NSM DR v.s. tph-1(-) in NSM DR + odor	32.53	1.2e-08	2.4e-08
Replicate 2
Name	no_subjects	Mean lifespan	S.E.	95% C.I.	25%	50%	75%	90%	100%	95% Median<br>C.I.	25%	50%	75%	90%	100%
tph-1(-) in NSM fed	85	25.48	0.47	24.56 ~ 26.41	23	25	28	32	37	23.0 ~ 23.0	21.6	23.56	27.25	30.25	37
tph-1(-) in NSM DR	136	35.56	0.43	34.71 ~ 36.41	32	35	39	42	48	35.0 ~ 35.0	30.91	34.2	37.75	40.95	48
tph-1(-) in NSM DR + odor	103	33.51	0.35	32.84 ~ 34.19	32	35	35	37	39	- ~ -	30.42	33.01	34.69	36.19	39
Condition	chi	P-value	Bonferroni P-value
tph-1(-) in NSM fed v.s. tph-1(-) in NSM DR	160.22	0	0
tph-1(-) in NSM fed v.s. tph-1(-) in NSM DR + odor	114.02	0	0
tph-1(-) in NSM DR v.s. tph-1(-) in NSM DR + odor	19.17	1.2e-05	0.0001
Supplementary Fig. 6a
Replicate 1
name	no_subjects	Mean lifespan	std_err	95_ci	at_25	at_50	at_75	at_90	at_100	95_median_ci	at_inter_25	at_inter_50	at_inter_75	at_inter_90	at_inter_100
WT fed	116	25.37	0.62	24.16 ~ 26.58	20	25	30	32	39	25.0 ~ 25.0	19.45	24.75	29.32	31.65	39
del-7 fed	117	25.04	0.49	24.09 ~ 25.99	24	26	28	30	37	24.0 ~ 24.0	21.17	24.71	27.31	29.72	37
del-7 fed + smell	75	28.64	0.58	27.51 ~ 29.77	26	28	33	35	42	26.0 ~ 28.0	24.59	27.25	30.09	34.17	42
del-7 DR	122	28.8	0.74	27.35 ~ 30.24	26	30	35	37	44	28.0 ~ 30.0	24.42	28.82	33.94	36.63	44
del-7 DR + smell	89	25.97	0.75	24.50 ~ 27.43	21	26	30	35	42	- ~ -	20.17	25	29.36	33.84	42
Replicate 2
WT fed	79	24.18	0.72	22.76 ~ 25.60	17	27	29	31	34	24.0 ~ 24.0	16.72	24.12	28.45	30.65	34
del-7 fed	116	22.29	0.55	21.22 ~ 23.37	17	21	27	31	34	21.0 ~ 21.0	15.94	20.81	26.4	29.25	34
del-7 fed + smell	124	22.76	0.45	21.87 ~ 23.64	21	24	27	29	31	- ~ -	17.22	22.17	25.17	27.77	31
del-7 DR	57	26.63	0.87	24.94 ~ 28.33	24	27	31	34	38	27.0 ~ 27.0	22.16	26.81	30.06	32.84	38
del-7 DR + smell	60	21.95	0.94	20.10 ~ 23.80	15	24	27	31	38	17.0 ~ 21.0	13.4	21.3	25.8	30	38
Replicate 1
condition	chi	pvalue	corrected_pvalue
WT fed v.s. del-7 fed	2.8	0.0944	1
WT fed v.s. del-7 fed + smell	6.73	0.0095	0.142
WT fed v.s. del-7 DR	23.76	1.1e-06	1.6e-05
WT fed v.s. del-7 DR + smell	1.13	0.288	1
del-7 fed v.s. WT fed	2.8	0.0944	1
del-7 fed v.s. del-7 fed + smell	19.23	1.2e-05	0.0002
del-7 fed v.s. del-7 DR	40.7	0	0
del-7 fed v.s. del-7 DR + smell	4.12	0.0425	0.6368
del-7 fed + smell v.s. WT fed	6.73	0.0095	0.142
del-7 fed + smell v.s. del-7 fed	19.23	1.2e-05	0.0002
del-7 fed + smell v.s. del-7 DR	4.48	0.0344	0.5153
del-7 fed + smell v.s. del-7 DR + smell	2.59	0.1073	1
del-7 DR v.s. WT fed	23.76	1.1e-06	1.6e-05
del-7 DR v.s. del-7 fed	40.7	0	0
del-7 DR v.s. del-7 fed + smell	4.48	0.0344	0.5153
del-7 DR v.s. del-7 DR + smell	11.15	0.0008	0.0126
del-7 DR + smell v.s. WT fed	1.13	0.288	1
del-7 DR + smell v.s. del-7 fed	4.12	0.0425	0.6368
del-7 DR + smell v.s. del-7 fed + smell	2.59	0.1073	1
del-7 DR + smell v.s. del-7 DR	11.15	0.0008	0.0126
Replicate 2
WT fed v.s. del-7 fed	5.83	0.0158	0.063
WT fed v.s. del-7 fed + smell	10.84	0.001	0.004
WT fed v.s. del-7 DR	5.56	0.0184	0.0736
WT fed v.s. del-7 DR + smell	1.9	0.1675	0.6701
del-7 fed v.s. WT fed	5.83	0.0158	0.063
del-7 fed v.s. del-7 fed + smell	0.3	0.5843	1
del-7 fed v.s. del-7 DR	20.71	5.4e-06	2.1e-05
del-7 fed v.s. del-7 DR + smell	0.08	0.7842	1
del-7 fed + smell v.s. WT fed	10.84	0.001	0.004
del-7 fed + smell v.s. del-7 fed	0.3	0.5843	1
del-7 fed + smell v.s. del-7 DR	30.53	3.3e-08	1.3e-07
del-7 fed + smell v.s. del-7 DR + smell	0.29	0.5912	1
del-7 DR v.s. WT fed	5.56	0.0184	0.0736
del-7 DR v.s. del-7 fed	20.71	5.4e-06	2.1e-05
del-7 DR v.s. del-7 fed + smell	30.53	3.3e-08	1.3e-07
del-7 DR v.s. del-7 DR + smell	8.08	0.0045	0.0179
del-7 DR + smell v.s. WT fed	1.9	0.1675	0.6701
del-7 DR + smell v.s. del-7 fed	0.08	0.7842	1
del-7 DR + smell v.s. del-7 fed + smell	0.29	0.5912	1
del-7 DR + smell v.s. del-7 DR	8.08	0.0045	0.0179
Supplementary Fig. 9c
	no_subjects	Mean lifespan	std_err	95_ci	at_25	at_50	at_75	at_90	at_100	95_median_ci	at_inter_25	at_inter_50	at_inter_75	at_inter_90	at_inter_100
male control	79	44.66	1.43	41.86 ~ 47.46	36.9	45.88	53	63.26	77.05	42.17866898 ~ 44.0	36.26	44.39	51.21	60.27	77.05
male 20uM	75	47.82	1.07	45.72 ~ 49.92	42.18	50.96	56.08	58.11	67.05	45.88 ~ 49.01	40.09	49.1	53.83	57.35	67.05
male 30uM	76	46.83	1.22	44.44 ~ 49.22	38.96	45.88	53	60.22	74.06	42.17866898 ~ 49.01	38.14	44.38	53	59.09	74.06
male 40uM	77	47.55	1.18	45.24 ~ 49.86	38.96	49.01	56.08	60.22	74.06	45.88 ~ 49.01	38.7	48.23	53.29	58.8	74.06
male 50uM	77	49.28	1.18	46.96 ~ 51.60	44	50.96	56.08	60.22	72.08	49.01 ~ 49.01	42.33	49.1	55.53	59.97	72.08
male 80uM	79	43.69	1.41	40.93 ~ 46.45	34.86	44	50.96	60.22	74.06	42.17866898 ~ 45.88	33.97	43.61	50.19	58.88	74.06
Condition	chi	P-value	Bonferroni P-value
male control v.s. male 20uM	2.87	0.09	0.45
male control v.s. male 30uM	0.48	0.49	1
male control v.s. male 40uM	2.23	0.14	0.68
male control v.s. male 50uM	6.5	0.01	0.05
male control v.s. male 80uM	0.26	0.61	1
male 20uM v.s. male control	2.87	0.09	0.45
male 20uM v.s. male 30uM	1.07	0.3	1
male 20uM v.s. male 40uM	0.05	0.82	1
male 20uM v.s. male 50uM	0.75	0.39	1
male 20uM v.s. male 80uM	5.53	0.02	0.09
male 30uM v.s. male control	0.48	0.49	1
male 30uM v.s. male 20uM	1.07	0.3	1
male 30uM v.s. male 40uM	0.59	0.44	1
male 30uM v.s. male 50uM	3.45	0.06	0.32
male 30uM v.s. male 80uM	1.78	0.18	0.91
male 40uM v.s. male control	2.23	0.14	0.68
male 40uM v.s. male 20uM	0.05	0.82	1
male 40uM v.s. male 30uM	0.59	0.44	1
male 40uM v.s. male 50uM	1.07	0.3	1
male 40uM v.s. male 80uM	4.47	0.03	0.17
male 50uM v.s. male control	6.5	0.01	0.05
male 50uM v.s. male 20uM	0.75	0.39	1
male 50uM v.s. male 30uM	3.45	0.06	0.32
male 50uM v.s. male 40uM	1.07	0.3	1
male 50uM v.s. male 80uM	9.26	0	0.01
male 80uM v.s. male control	0.26	0.61	1
male 80uM v.s. male 20uM	5.53	0.02	0.09
male 80uM v.s. male 30uM	1.78	0.18	0.91
male 80uM v.s. male 40uM	4.47	0.03	0.17
male 80uM v.s. male 50uM	9.26	0	0.01
Supplementary Fig. 9d
name	no_subjects	Mean lifespan	std_err	95_ci	at_25	at_50	at_75	at_90	at_100	95_median_ci	at_inter_25	at_inter_50	at_inter_75	at_inter_90	at_inter_100
female control	78	61.25	1.02	59.24 ~ 63.26	58.11	63.26	65.2	70	77.05	60.22 ~ 63.26	56.8	61.99	64.6	69.21	77.05
female 20uM	78	66.98	0.97	65.08 ~ 68.88	63.26	67.05	74.06	79.12	83.95	65.2 ~ 67.05	60.39	66.12	72.19	77.11	83.95
female 30uM	77	62.07	0.88	60.33 ~ 63.80	56.08	63.26	67.05	74.06	83.95	58.11 ~ 60.22	54.78	60.7	66.28	72.23	83.95
female 40uM	78	64.23	0.87	62.51 ~ 65.94	58.11	63.26	72.08	74.06	79.12	63.26 ~ 65.2	57.09	62.42	70.09	73.27	79.12
female 50uM	76	65.18	1.09	63.05 ~ 67.32	60.22	65.2	72.08	77.05	83.95	63.26 ~ 65.2	58.46	63.84	72.08	75.67	83.95
female 80uM	78	63.89	1.02	61.90 ~ 65.89	60.22	65.2	67.05	74.06	79.12	65.2 ~ 65.2	58.99	64.52	66.48	73.17	79.12
condition	chi	pvalue	corrected_pvalue
female control v.s. female 20uM	18.1	2.1e-05	0.0001
female control v.s. female 30uM	0	0.9569	1
female control v.s. female 40uM	3.62	0.0569	0.2847
female control v.s. female 50uM	8	0.0047	0.0234
female control v.s. female 80uM	7.95	0.0048	0.0241
female 20uM v.s. female control	18.1	2.1e-05	0.0001
female 20uM v.s. female 30uM	14.67	0.0001	0.0006
female 20uM v.s. female 40uM	6.08	0.0136	0.0682
female 20uM v.s. female 50uM	0.79	0.3733	1
female 20uM v.s. female 80uM	4.33	0.0375	0.1874
female 30uM v.s. female control	0	0.9569	1
female 30uM v.s. female 20uM	14.67	0.0001	0.0006
female 30uM v.s. female 40uM	2.68	0.1018	0.5091
female 30uM v.s. female 50uM	7.4	0.0065	0.0326
female 30uM v.s. female 80uM	4.06	0.0439	0.2195
female 40uM v.s. female control	3.62	0.0569	0.2847
female 40uM v.s. female 20uM	6.08	0.0136	0.0682
female 40uM v.s. female 30uM	2.68	0.1018	0.5091
female 40uM v.s. female 50uM	1.8	0.1801	0.9004
female 40uM v.s. female 80uM	0.24	0.6269	1
female 50uM v.s. female control	8	0.0047	0.0234
female 50uM v.s. female 20uM	0.79	0.3733	1
female 50uM v.s. female 30uM	7.4	0.0065	0.0326
female 50uM v.s. female 40uM	1.8	0.1801	0.9004
female 50uM v.s. female 80uM	0.59	0.4412	1
female 80uM v.s. female control	7.95	0.0048	0.0241
female 80uM v.s. female 20uM	4.33	0.0375	0.1874
female 80uM v.s. female 30uM	4.06	0.0439	0.2195
female 80uM v.s. female 40uM	0.24	0.6269	1
female 80uM v.s. female 50uM	0.59	0.4412	1
