# Supplementary material for: Serotonin and dopamine modulate aging in response to food odor and availability
Source: Nat Commun. 2022 Jun 7;13:3271. doi: 10.1038/s41467-022-30869-5 (PMC9174215; doi:10.1038/s41467-022-30869-5)
Supplement: Supplementary file 6 — Supplementary Table 3 [file 41467_2022_30869_MOESM6_ESM.xlsx]

## Sheet: Summary of odorants
Supplementary Data 3. Dosing and preparation of ordorants
Summary of odorants preparation and dosing
compound	class	attractive (A), neutral (N), or repulsive (R)	titrations	source
2-butanone	ketone	A	0.1mM, 50mM, 200mM	Bargmann et al, 1993 Nuttley et al, 2002
2-heptanone	ketone	A	0.1mM, 50mM, 200mM	Worthy et al, 2018
2-methyl-1-butanol	alcohol	A	0.1mM, 1mM, 5 mM, 50mM, 100mM, 200mM	Worthy et al, 2018
3-methyl butanol	alcohol	A	0.1mM, 1mM, 5 mM, 50mM, 100mM, 200mM
acetone	ketone	A	0.1mM, 50mM, 200mM	Nuttley et al, 2002
diacetyl	ketone	A	0.1mM, 50mM, 200mM	Worthy et al, 2018 Bargmann et al, 1993
ethyl isobutyrate	ester	A	0.1mM, 1mM, 5 mM, 50mM, 100mM, 200mM	Worthy et al, 2018
ethyl isovalerate	ester	A	0.1mM, 1mM, 5 mM, 50mM, 100mM, 200mM	Worthy et al, 2018
ethyl propionate	ester	A	0.1mM, 50mM, 200mM	Bargmann et al, 1993
isoamyl alcohol	alcohol	A	0.1mM, 50mM, 200mM	Worthy et al, 2018 Bargmann et al, 1993
pyrazine	pyrazine	A, variable	0.1mM, 50mM, 200mM	Bargmann et al, 1993
diethylamine	amine	N	0.1mM, 50mM, 200mM	Bargmann et al 1993
dimethyl disulfide	other	N	0.1mM, 1mM, 5 mM, 50mM, 100mM, 200mM	Worthy et al, 2018 Nuttley et al, 2002
dimethyl sulfide	other	N	0.1mM, 50mM, 200mM	Worthy et al, 2018
ethyl acetate	ester	N	0.1mM, 50mM, 200mM	Worthy et al, 2018
hexyl acetate	ester	N	0.1mM, 50mM, 200mM	Bargmann et al 1993
isopropanol	alcohol	N	0.1mM, 50mM, 200mM	Bargmann et al 1993
thiazole	thiazole	N	0.1mM, 50mM, 200mM	Bargmann et al 1993
vanillin	aromatic	N	0.1mM, 50mM, 200mM	Bargmann et al 1993
1-heptanol	alcohol	R	0.1mM, 50mM, 200mM
1-nonanol	alcohol	R	0.1mM, 50mM, 200mM
1-octanol	alcohol	R	0.1mM, 50mM, 200mM	Bargmann et al 1993
2-nonanone	ketone	R	0.1mM, 50mM, 200mM
5-nonanone	ketone	R	0.1mM, 50mM, 200mM	Bargmann et al 1993
butyl butyrate	ester	R	0.1mM, 50mM, 200mM	Bargmann et al 1993
ethyl heptanoate	ester	R	0.1mM, 50mM, 200mM
2,4,5-trimethylthiazole	thiazole	R-high concentration, A or N-low concentration	0.1mM, 50mM, 200mM	Bargmann et al, 1993
benzaldehyde	aromatic	R-high concentration, A-low concentration	0.1mM, 50mM, 200mM	Bargmann et al, 1993

## Sheet: odorants fmo-2 induction
Supplementary Data 3. Dosing and preparation of odorants
Summary of odorants dosing and fmo-2 induction under DR and fed
Odorant	Behavioral Class	Structural Class	Effect on DR	Effect on Fed	Optimal Concentration (mM)
ethyl isovalerate	attractant	ester	block	none	200
ethyl isobutyrate	attractant	ester	block	none	100
5-nonanone	repellant	ketone	promote	promote	100
2-methyl-1-butanol	attractant	alcohol	block	promote	50
ethyl acetate	neutral	ester	none	none	50
3-methyl butanol	attractant	alcohol	block	none	50
1-octanol	repellant	alcohol	none	none	50
butyl butyrate	repellant	ester	block	none	50
hexyl acetate	neutral	ester	block	none	200
diacetyl	attractant	ketone	block	promote	100
2,4,5-trimethylthiazole--high concentration	repellant	thiazole	block	promote	200
2,4,5-trimethylthiazole--low concentration	attractant/neutral	thiazole	variable	none	unclear	dosing seems to change effect
benzaldehyde--high concentration	repellant	aromatic	none	none	200
benzaldehyde--low concentration	attractant	aromatic	block	none	50
vanillin	neutral	aromatic	promote	promote	200
dimethyl disulfide	neutral	other (dialkylthioethers)	none	promote	100
isoamyl alcohol	attractant	alcohol	block	promote	50
2-butanone	attractant	ketone	block	none	50
pyrazine	attractant	pyrazine	none	none	50
ethyl propionate	attractant	ester	none	promote	200
acetone	attractant	ketone	block	none	200
dimethyl sulfide	neutral	other (dialkylthioethers)	promote	promote	200
diethylamine	neutral	amine	variable	none	unclear	dosing seems to change effect
isopropanol	neutral	alcohol	none	promote	50
1-heptanol	repellant	alcohol	promote at 0.1, 50 strong block at 200	none	200 for block, 50 for promote	dosing seems to change effect
1-nonanol	repellant	ketone	promote	promote	0.1	killed worms at higher concentrations
2-heptanone	attractant	ketone	promote	promote	50
2-nonanone	repellant	ketone	promote	promote	200
ethyl heptanoate	repellant	ester	promote	promote	200
