# Supplementary material for: Serotonin and dopamine modulate aging in response to food odor and availability
Source: Nat Commun. 2022 Jun 7;13:3271. doi: 10.1038/s41467-022-30869-5 (PMC9174215; doi:10.1038/s41467-022-30869-5)
Supplement: Supplementary file 7 — Source Data [file 41467_2022_30869_MOESM7_ESM.xlsx]

## Sheet: Fig 1C
fluorescence	number	condition1	condition2	condition3	strain
679.55	A	none	water	fed	MC-control
669.234	A	none	water	fed	MC-control
680.171	A	none	water	fed	MC-control
640.036	A	none	water	fed	MC-control
793.807	A	none	water	fed	MC-control
795.906	A	none	water	fed	MC-control
901.548	A	none	water	fed	MC-control
770.622	A	none	water	fed	MC-control
650.967	A	none	water	fed	MC-control
1124.87	A	none	water	fed	MC-control
662.64	A	none	water	fed	MC-control
585.818	A	none	water	fed	MC-control
3214.37	C	none	water	DR	MC-control
3120.53	C	none	water	DR	MC-control
4595.32	C	none	water	DR	MC-control
3657.89	C	none	water	DR	MC-control
6042.42	C	none	water	DR	MC-control
3287.95	C	none	water	DR	MC-control
4065.08	C	none	water	DR	MC-control
4241.12	C	none	water	DR	MC-control
4669.05	C	none	water	DR	MC-control
1086.46	C	none	water	DR	MC-control
3898.01	C	none	water	DR	MC-control
4369.14	C	none	water	DR	MC-control
3528	C	none	water	DR	MC-control
1246.8	E	smell (lid)	water	DR	MC-control
1367.96	E	smell (lid)	water	DR	MC-control
2121.82	E	smell (lid)	water	DR	MC-control
1550.43	E	smell (lid)	water	DR	MC-control
1360.67	E	smell (lid)	water	DR	MC-control
1278.64	E	smell (lid)	water	DR	MC-control
1363.48	E	smell (lid)	water	DR	MC-control
1361.85	E	smell (lid)	water	DR	MC-control
1460.77	E	smell (lid)	water	DR	MC-control
1285.18	E	smell (lid)	water	DR	MC-control
2469.02	F	smell (lid)	mianserin	DR	MC-control

## Sheet: Fig 1D
condition	Fed	DR	+ food smell
Days from Egg	percentage-alive	percentage-alive	percentage-alive
0	100	100	100
10	100	100	100
12	100	100	100
14	100	100	100
17	97.9452	100	100
19	95.2055	99.2647	100
21	91.7808	99.2647	97.479
24	76.0274	97.7941	94.1176
26	54.7945	97.0588	94.1176
29	37.6712	95.5882	90.7563
31	19.1781	89.7059	74.7899
33	9.58904	77.9412	48.7395
35	4.79452	71.3235	24.3697
38	1.36986	61.7647	1.68067
40	0	47.7941	0
42	0	14.7059	0
45	0	2.94118	0
47	0	0	0
	condition	Mean lifespan	comparison	Mean lifespan	p-value
	DR	38.93	fed	28.28	0
	DR + smell	33.68	DR	38.93	0

## Sheet: Fig 1F
fluorescence	number	condition1	condition2	strain
10.6259	A	DR	none	MC-control
10.6218	A	DR	none	MC-control
14.5083	A	DR	none	MC-control
13.7238	A	DR	none	MC-control
11.804	A	DR	none	MC-control
15.3003	A	DR	none	MC-control
11.8278	A	DR	none	MC-control
12.7269	A	DR	none	MC-control
9.35289	A	DR	none	MC-control
10.6608	A	DR	none	MC-control
14.2732	A	DR	none	MC-control
12.329	A	DR	none	MC-control
11.4084	A	DR	none	MC-control
13.6027	A	DR	none	MC-control
8.81219	A	DR	none	MC-control
15.7035	A	DR	none	MC-control
8.82794	A	DR	none	MC-control
14.8194	A	DR	none	MC-control
12.9713	A	DR	none	MC-control
11.1796	A	DR	none	MC-control
14.2859	A	DR	none	MC-control
12.3687	A	DR	none	MC-control
9.40698	A	DR	none	MC-control
15.5854	A	DR	none	MC-control
13.561	A	DR	none	MC-control
7.53553	A	DR	none	MC-control
14.3037	A	DR	none	MC-control
11.0794	A	DR	none	MC-control
4.44623	B	DR	smell	MC-control
9.12351	B	DR	smell	MC-control
11.5894	B	DR	smell	MC-control
8.4774	B	DR	smell	MC-control
9.65934	B	DR	smell	MC-control
7.35044	B	DR	smell	MC-control
10.0668	B	DR	smell	MC-control
12.2111	B	DR	smell	MC-control
13.1407	B	DR	smell	MC-control
10.1248	B	DR	smell	MC-control
10.3044	B	DR	smell	MC-control
13.3664	B	DR	smell	MC-control
12.0191	B	DR	smell	MC-control
12.17	B	DR	smell	MC-control
7.47775	B	DR	smell	MC-control
6.79166	B	DR	smell	MC-control
5.62246	B	DR	smell	MC-control
10.2551	B	DR	smell	MC-control
7.90484	B	DR	smell	MC-control
6.27222	B	DR	smell	MC-control
12.0705	B	DR	smell	MC-control
10.9436	B	DR	smell	MC-control
11.1024	B	DR	smell	MC-control
7.88742	C	DR	2-butanone	MC-control
8.92497	C	DR	2-butanone	MC-control
12.2868	C	DR	2-butanone	MC-control
8.2294	C	DR	2-butanone	MC-control
7.00356	C	DR	2-butanone	MC-control
14.5196	C	DR	2-butanone	MC-control
11.0461	C	DR	2-butanone	MC-control
9.06632	C	DR	2-butanone	MC-control
6.2657	C	DR	2-butanone	MC-control
9.75247	C	DR	2-butanone	MC-control
10.1085	C	DR	2-butanone	MC-control
6.49935	C	DR	2-butanone	MC-control
13.4308	C	DR	2-butanone	MC-control
5.98977	C	DR	2-butanone	MC-control
8.54143	C	DR	2-butanone	MC-control
7.51159	C	DR	2-butanone	MC-control
8.78234	C	DR	2-butanone	MC-control
7.07679	C	DR	2-butanone	MC-control
9.03294	C	DR	2-butanone	MC-control
9.19394	C	DR	2-butanone	MC-control
10.1727	C	DR	2-butanone	MC-control
9.39702	C	DR	2-butanone	MC-control
14.484	D	DR	ethyl acetate	MC-control
17.5786	D	DR	ethyl acetate	MC-control
12.1682	D	DR	ethyl acetate	MC-control
17.6618	D	DR	ethyl acetate	MC-control
15.1811	D	DR	ethyl acetate	MC-control
15.1991	D	DR	ethyl acetate	MC-control
12.4551	D	DR	ethyl acetate	MC-control
16.7411	D	DR	ethyl acetate	MC-control
11.5319	D	DR	ethyl acetate	MC-control
13.3968	D	DR	ethyl acetate	MC-control
8.9488	D	DR	ethyl acetate	MC-control
18.8279	D	DR	ethyl acetate	MC-control
13.4769	D	DR	ethyl acetate	MC-control
13.456	D	DR	ethyl acetate	MC-control
12.4945	D	DR	ethyl acetate	MC-control
11.3529	D	DR	ethyl acetate	MC-control
11.5359	D	DR	ethyl acetate	MC-control
10.1906	D	DR	ethyl acetate	MC-control
7.31768	D	DR	ethyl acetate	MC-control
13.7425	D	DR	ethyl acetate	MC-control
17.1062	D	DR	ethyl acetate	MC-control
10.6638	D	DR	ethyl acetate	MC-control
7.58876	D	DR	ethyl acetate	MC-control
8.16109	D	DR	ethyl acetate	MC-control
10.1884	D	DR	ethyl acetate	MC-control
8.55074	E	DR	1-nonanol	MC-control
5.9492	E	DR	1-nonanol	MC-control
10.6868	E	DR	1-nonanol	MC-control
7.69291	E	DR	1-nonanol	MC-control
12.2207	E	DR	1-nonanol	MC-control
11.391	E	DR	1-nonanol	MC-control
9.65483	E	DR	1-nonanol	MC-control
12.2168	E	DR	1-nonanol	MC-control
11.2654	E	DR	1-nonanol	MC-control
10.0518	E	DR	1-nonanol	MC-control
11.2135	E	DR	1-nonanol	MC-control
11.2149	E	DR	1-nonanol	MC-control
13.6983	E	DR	1-nonanol	MC-control
12.8511	E	DR	1-nonanol	MC-control
13.8484	E	DR	1-nonanol	MC-control
9.38714	E	DR	1-nonanol	MC-control
11.7476	E	DR	1-nonanol	MC-control
10.6248	E	DR	1-nonanol	MC-control
11.8017	E	DR	1-nonanol	MC-control
11.2839	E	DR	1-nonanol	MC-control
9.05332	E	DR	1-nonanol	MC-control
10.8417	E	DR	1-nonanol	MC-control

## Sheet: Fig 1H
condition	Fed	Fed + attractant (2-butanone)	DR	DR + attractant (2-butanone)
Days from Egg	percentage-alive	percentage-alive	percentage-alive	percentage-alive
0	100	100	100	100
10	100	100	100	100
14	98.7805	97.8723	100	98.9583
17	90.2439	86.1702	100	96.875
19	68.2927	76.5957	99.1304	95.8333
21	51.2195	51.0638	99.1304	89.5833
24	21.9512	22.3404	98.2609	76.0417
26	0	6.38298	85.2174	53.125
28		0	72.1739	27.0833
31			57.3913	7.29167
33			33.913	3.125
35			12.1739	0
38			4.34783
40			0
condition	Mean lifespan	comparison	Mean lifespan	p-value
Fed	22.11	Fed + attractant (2-butanone)	22.3	1
Fed + attractant (2-butanone)	22.3	DR + attractant (2-butanone)	27.11	0
DR	32.07	fed	22.11	0
DR + attractant (2-butanone)	27.11	DR	32.07	0

## Sheet: Fig 2B-C
fluorescence	number	number2	condition1	condition2	condition3	strain
188.284	A	A	fed	none	water	MC-control
356.934	A	A	fed	none	water	MC-control
360.704	A	A	fed	none	water	MC-control
252.097	A	A	fed	none	water	MC-control
347.058	A	A	fed	none	water	MC-control
490.924	A	A	fed	none	water	MC-control
497.157	A	A	fed	none	water	MC-control
334.334	A	A	fed	none	water	MC-control
316.181	A	A	fed	none	water	MC-control
347.785	A	A	fed	none	water	MC-control
358.84	A	A	fed	none	water	MC-control
380.415	A	A	fed	none	water	MC-control
480.951	A	A	fed	none	water	MC-control
380.144	A	A	fed	none	water	MC-control
436.658	A	A	fed	none	water	MC-control
398.913	A	A	fed	none	water	MC-control
5272.93	C	A	DR	none	water	MC-control
4048.82	C	A	DR	none	water	MC-control
4689.1	C	A	DR	none	water	MC-control
6124.58	C	A	DR	none	water	MC-control
4500.13	C	A	DR	none	water	MC-control
4334.64	C	A	DR	none	water	MC-control
6841.61	C	A	DR	none	water	MC-control
5580.4	C	A	DR	none	water	MC-control
4711.14	C	A	DR	none	water	MC-control
5290.63	C	A	DR	none	water	MC-control
2943.87	C	A	DR	none	water	MC-control
2730.99	D	A	DR	smell	water	MC-control
1621.26	D	A	DR	smell	water	MC-control
2045.32	D	A	DR	smell	water	MC-control
1162.28	D	A	DR	smell	water	MC-control
1973.51	D	A	DR	smell	water	MC-control
2148.3	D	A	DR	smell	water	MC-control
943.083	D	A	DR	smell	water	MC-control
1995.72	D	A	DR	smell	water	MC-control
1322.57	D	A	DR	smell	water	MC-control
1100.86	D	A	DR	smell	water	MC-control
1587.01	D	A	DR	smell	water	MC-control
1304.15	D	A	DR	smell	water	MC-control
1943.73	D	A	DR	smell	water	MC-control
3193.86	D	A	DR	smell	water	MC-control
762.176	D	A	DR	smell	water	MC-control
2656.92	D	A	DR	smell	water	MC-control
375.906	E	B	fed	none	100uM mianserin	MC-control
406.42	E	B	fed	none	100uM mianserin	MC-control
954.093	E	B	fed	none	100uM mianserin	MC-control
244.159	E	B	fed	none	100uM mianserin	MC-control
405.347	E	B	fed	none	100uM mianserin	MC-control
611.735	E	B	fed	none	100uM mianserin	MC-control
471.286	E	B	fed	none	100uM mianserin	MC-control
201.637	E	B	fed	none	100uM mianserin	MC-control
186.518	E	B	fed	none	100uM mianserin	MC-control
403.286	E	B	fed	none	100uM mianserin	MC-control
640.352	E	B	fed	none	100uM mianserin	MC-control
433.763	E	B	fed	none	100uM mianserin	MC-control
2597.76	E	B	fed	none	100uM mianserin	MC-control
557.485	E	B	fed	none	100uM mianserin	MC-control
6729.65	H	B	DR	smell	100uM mianserin	MC-control
8568.44	H	B	DR	smell	100uM mianserin	MC-control
6789.8	H	B	DR	smell	100uM mianserin	MC-control
3372.3	H	B	DR	smell	100uM mianserin	MC-control
7884.91	H	B	DR	smell	100uM mianserin	MC-control
6911.57	H	B	DR	smell	100uM mianserin	MC-control
6313.76	H	B	DR	smell	100uM mianserin	MC-control
7409.56	H	B	DR	smell	100uM mianserin	MC-control
7266.43	H	B	DR	smell	100uM mianserin	MC-control
5679.07	H	B	DR	smell	100uM mianserin	MC-control
4327.79	H	B	DR	smell	100uM mianserin	MC-control
3056.26	H	B	DR	smell	100uM mianserin	MC-control
5529.58	H	B	DR	smell	100uM mianserin	MC-control
4291.69	I	C	fed	none	100uM thioridazine	MC-control
3152.65	I	C	fed	none	100uM thioridazine	MC-control
4039.49	I	C	fed	none	100uM thioridazine	MC-control
4792.17	I	C	fed	none	100uM thioridazine	MC-control
3415.15	I	C	fed	none	100uM thioridazine	MC-control
5515.9	I	C	fed	none	100uM thioridazine	MC-control
4566.9	I	C	fed	none	100uM thioridazine	MC-control
4731.43	I	C	fed	none	100uM thioridazine	MC-control
6142.54	I	C	fed	none	100uM thioridazine	MC-control
8471.64	I	C	fed	none	100uM thioridazine	MC-control
3921.04	I	C	fed	none	100uM thioridazine	MC-control
2751.7	L	C	DR	smell	100uM thioridazine	MC-control
1688.17	L	C	DR	smell	100uM thioridazine	MC-control
4175.31	L	C	DR	smell	100uM thioridazine	MC-control
3619.95	L	C	DR	smell	100uM thioridazine	MC-control
3495.24	L	C	DR	smell	100uM thioridazine	MC-control
4014.26	L	C	DR	smell	100uM thioridazine	MC-control
5038.52	L	C	DR	smell	100uM thioridazine	MC-control
4979.93	L	C	DR	smell	100uM thioridazine	MC-control
5062.5	L	C	DR	smell	100uM thioridazine	MC-control
4762.98	L	C	DR	smell	100uM thioridazine	MC-control

## Sheet: Fig 2D
fluorescence	number	condition1	condition2	strain
1.03201	A	fed	water	MC-control
1.25678	A	fed	water	MC-control
1.37457	A	fed	water	MC-control
0.993842	A	fed	water	MC-control
1.1671	A	fed	water	MC-control
1.06267	A	fed	water	MC-control
0.857169	A	fed	water	MC-control
1.325	A	fed	water	MC-control
1.11903	A	fed	water	MC-control
0.615797	A	fed	water	MC-control
0.641395	A	fed	water	MC-control
1.06901	A	fed	water	MC-control
0.97806	A	fed	water	MC-control
0.507574	A	fed	water	MC-control
4.17189	B	fed	water	MC-control
4.64381	B	fed	water	MC-control
5.60456	B	fed	water	MC-control
5.6408	B	fed	water	MC-control
6.51446	B	DR	water	MC-control
4.2707	B	DR	water	MC-control
6.27948	B	DR	water	MC-control
4.78213	B	DR	water	MC-control
5.28101	B	DR	water	MC-control
5.77987	B	DR	water	MC-control
4.55033	B	DR	water	MC-control
4.16005	B	DR	water	MC-control
4.78792	B	DR	water	MC-control
3.56994	B	DR	water	MC-control
4.60674	B	DR	water	MC-control
4.84951	B	DR	water	MC-control
3.28346	B	DR	water	MC-control
4.37299	B	DR	water	MC-control
5.69874	B	DR	water	MC-control
4.40146	B	DR	water	MC-control
4.55009	B	DR	water	MC-control
4.48914	B	DR	water	MC-control
3.727	B	DR	water	MC-control
4.04734	B	DR	water	MC-control
4.65859	B	DR	water	MC-control
4.98034	B	DR	water	MC-control
1.85885	C	fed	100uM mianserin	MC-control
1.93622	C	fed	100uM mianserin	MC-control
1.96529	C	fed	100uM mianserin	MC-control
2.02933	C	fed	100uM mianserin	MC-control
2.2874	C	fed	100uM mianserin	MC-control
2.22128	C	fed	100uM mianserin	MC-control
2.26727	C	fed	100uM mianserin	MC-control
2.53083	C	fed	100uM mianserin	MC-control
2.46471	C	fed	100uM mianserin	MC-control
2.58785	C	fed	100uM mianserin	MC-control
2.67077	C	fed	100uM mianserin	MC-control
2.89883	C	fed	100uM mianserin	MC-control
3.01973	C	fed	100uM mianserin	MC-control
2.59994	C	fed	100uM mianserin	MC-control
2.68438	C	fed	100uM mianserin	MC-control
2.63397	C	fed	100uM mianserin	MC-control
2.7737	C	fed	100uM mianserin	MC-control
1.19138	D	fed	100uM thioridazine	MC-control
1.27318	D	fed	100uM thioridazine	MC-control
1.46785	D	fed	100uM thioridazine	MC-control
1.98386	D	fed	100uM thioridazine	MC-control
1.49087	D	fed	100uM thioridazine	MC-control
1.97635	D	fed	100uM thioridazine	MC-control
1.25064	D	fed	100uM thioridazine	MC-control
1.00186	D	fed	100uM thioridazine	MC-control
0.929983	D	fed	100uM thioridazine	MC-control
1.78274	D	fed	100uM thioridazine	MC-control
1.65984	D	fed	100uM thioridazine	MC-control
1.7461	D	fed	100uM thioridazine	MC-control
1.14026	D	fed	100uM thioridazine	MC-control
1.29398	D	fed	100uM thioridazine	MC-control
1.5694	D	fed	100uM thioridazine	MC-control
1.08481	D	fed	100uM thioridazine	MC-control
1.14795	D	fed	100uM thioridazine	MC-control
1.71959	D	fed	100uM thioridazine	MC-control
1.57409	D	fed	100uM thioridazine	MC-control
1.44577	D	fed	100uM thioridazine	MC-control
1.23113	D	fed	100uM thioridazine	MC-control
1.29393	D	fed	100uM thioridazine	MC-control
1.2793	D	fed	100uM thioridazine	MC-control
0.867343	D	fed	100uM thioridazine	MC-control
3.57583	E	fed	100uM trifluoperazine	MC-control
4.93278	E	fed	100uM trifluoperazine	MC-control
4.12529	E	fed	100uM trifluoperazine	MC-control
2.94739	E	fed	100uM trifluoperazine	MC-control
4.08126	E	fed	100uM trifluoperazine	MC-control
4.06854	E	fed	100uM trifluoperazine	MC-control
3.33941	E	fed	100uM trifluoperazine	MC-control
3.55318	E	fed	100uM trifluoperazine	MC-control
3.98471	E	fed	100uM trifluoperazine	MC-control
5.23374	E	fed	100uM trifluoperazine	MC-control
5.49889	E	fed	100uM trifluoperazine	MC-control
4.80382	E	fed	100uM trifluoperazine	MC-control
7.74218	E	fed	100uM trifluoperazine	MC-control
5.75707	E	fed	100uM trifluoperazine	MC-control
3.71688	E	fed	100uM trifluoperazine	MC-control
3.21048	E	fed	100uM trifluoperazine	MC-control
5.06178	E	fed	100uM trifluoperazine	MC-control
4.31281	E	fed	100uM trifluoperazine	MC-control
4.89121	E	fed	100uM trifluoperazine	MC-control
4.59959	E	fed	100uM trifluoperazine	MC-control
2.48378	E	fed	100uM trifluoperazine	MC-control
3.81584	E	fed	100uM trifluoperazine	MC-control
2.89568	E	fed	100uM trifluoperazine	MC-control
0.920381	E	fed	100uM trifluoperazine	MC-control

## Sheet: Fig 2E
fluorescence	number	condition1	condition2	strain
274.973	A	fed	water	MC-control
405.414	A	fed	water	MC-control
353.625	A	fed	water	MC-control
407.399	A	fed	water	MC-control
440.248	A	fed	water	MC-control
528.52	A	fed	water	MC-control
353.227	A	fed	water	MC-control
180.649	A	fed	water	MC-control
1406.34	B	DR	water	MC-control
2841.69	B	DR	water	MC-control
2173.25	B	DR	water	MC-control
2286.5	B	DR	water	MC-control
2605.37	B	DR	water	MC-control
3553.13	B	DR	water	MC-control
1205.36	B	DR	water	MC-control
1695.93	B	DR	water	MC-control
2880.96	B	DR	water	MC-control
1616.2	B	DR	water	MC-control
2350.48	B	DR	water	MC-control
1904.62	B	DR	water	MC-control
2262.17	B	DR	water	MC-control
3323.77	B	DR	water	MC-control
1842.89	B	DR	water	MC-control
1453.86	D	DR	mianserin	MC-control
2656.34	D	DR	mianserin	MC-control
1654.13	D	DR	mianserin	MC-control
1960.33	D	DR	mianserin	MC-control
1393.4	D	DR	mianserin	MC-control
1507.09	D	DR	mianserin	MC-control
1887.5	D	DR	mianserin	MC-control
2937.15	D	DR	mianserin	MC-control
1169.5	D	DR	mianserin	MC-control
1739.07	D	DR	mianserin	MC-control
460.417	D	DR	mianserin	MC-control
2366.86	D	DR	mianserin	MC-control
1372.81	D	DR	mianserin	MC-control
1168.72	E	DR	thioridazine	MC-control
2151.47	E	DR	thioridazine	MC-control
2284.88	E	DR	thioridazine	MC-control
2297.14	E	DR	thioridazine	MC-control
2210.09	E	DR	thioridazine	MC-control
2273.67	E	DR	thioridazine	MC-control
2349.95	E	DR	thioridazine	MC-control
2243.27	E	DR	thioridazine	MC-control
2677.39	E	DR	thioridazine	MC-control
2013.92	E	DR	thioridazine	MC-control
1929.33	E	DR	thioridazine	MC-control
2464.89	E	DR	thioridazine	MC-control
2446.49	E	DR	thioridazine	MC-control
1782.57	E	DR	thioridazine	MC-control
486.903	F	DR	trifluoperazine	MC-control
2009.38	F	DR	trifluoperazine	MC-control
2075.05	F	DR	trifluoperazine	MC-control
1749.41	F	DR	trifluoperazine	MC-control
2060.77	F	DR	trifluoperazine	MC-control
3070.16	F	DR	trifluoperazine	MC-control
2110.07	F	DR	trifluoperazine	MC-control
1694.04	F	DR	trifluoperazine	MC-control
995.729	F	DR	trifluoperazine	MC-control
3405.73	C	DR	DPI	MC-control
7153.06	C	DR	DPI	MC-control
6888.64	C	DR	DPI	MC-control
6483.24	C	DR	DPI	MC-control
6273.66	C	DR	DPI	MC-control
6834.09	C	DR	DPI	MC-control
11622.7	C	DR	DPI	MC-control
9204.08	C	DR	DPI	MC-control
3824.04	C	DR	DPI	MC-control
6343.4	C	DR	DPI	MC-control
4471.73	C	DR	DPI	MC-control
4723.79	C	DR	DPI	MC-control
3277.67	C	DR	DPI	MC-control

## Sheet: Fig 2F
Condition	Day	Alive	Dead	Ratio Alive/Dead	% Alive
N2_water	10	148	0	1	100
N2_water	12	148	0	1	100
N2_water	14	148	0	1	100
N2_water	17	143	5	0.966216	96.6216
N2_water	19	138	10	0.932432	93.2432
N2_water	21	129	19	0.871622	87.1622
N2_water	24	107	41	0.722973	72.2973
N2_water	26	86	62	0.581081	58.1081
N2_water	28	60	88	0.405405	40.5405
N2_water	31	40	108	0.27027	27.027
N2_water	33	27	121	0.182432	18.2432
N2_water	35	15	133	0.101351	10.1351
N2_water	38	4	144	0.027027	2.7027
N2_water	40	0	148	0	0
N2_water	42	0	148	0	0
N2_water	45	0	148	0	0
N2_10uM mianserin	10	132	0	1	100
N2_10uM mianserin	12	132	0	1	100
N2_10uM mianserin	14	132	0	1	100
N2_10uM mianserin	17	130	2	0.984848	98.4848
N2_10uM mianserin	19	126	6	0.954545	95.4545
N2_10uM mianserin	21	119	13	0.901515	90.1515
N2_10uM mianserin	24	106	26	0.80303	80.303
N2_10uM mianserin	26	75	57	0.568182	56.8182
N2_10uM mianserin	28	43	89	0.325758	32.5758
N2_10uM mianserin	31	25	107	0.189394	18.9394
N2_10uM mianserin	33	16	116	0.121212	12.1212
N2_10uM mianserin	35	9	123	0.0681818	6.81818
N2_10uM mianserin	38	6	126	0.0454545	4.54545
N2_10uM mianserin	40	0	132	0	0
N2_10uM mianserin	42	0	132	0	0
N2_10uM mianserin	45	0	132	0	0
N2_25uM mianserin	10	118	0	1	100
N2_25uM mianserin	12	118	0	1	100
N2_25uM mianserin	14	117	1	0.991525	99.1525
N2_25uM mianserin	17	114	4	0.966102	96.6102
N2_25uM mianserin	19	113	5	0.957627	95.7627
N2_25uM mianserin	21	113	5	0.957627	95.7627
N2_25uM mianserin	24	111	7	0.940678	94.0678
N2_25uM mianserin	26	107	11	0.90678	90.678
N2_25uM mianserin	28	102	16	0.864407	86.4407
N2_25uM mianserin	31	89	29	0.754237	75.4237
N2_25uM mianserin	33	77	41	0.652542	65.2542
N2_25uM mianserin	35	62	56	0.525424	52.5424
N2_25uM mianserin	38	43	75	0.364407	36.4407
N2_25uM mianserin	40	17	100	0.145299	14.5299
N2_25uM mianserin	42	7	110	0.0598291	5.98291
N2_25uM mianserin	45	0	118	0	0
N2_100uM mianserin	10	119	0	1	100
N2_100uM mianserin	12	118	1	0.991597	99.1597
N2_100uM mianserin	14	115	4	0.966387	96.6387
N2_100uM mianserin	17	110	9	0.92437	92.437
N2_100uM mianserin	19	103	16	0.865546	86.5546
N2_100uM mianserin	21	92	27	0.773109	77.3109
N2_100uM mianserin	24	72	47	0.605042	60.5042
N2_100uM mianserin	26	56	63	0.470588	47.0588
N2_100uM mianserin	28	41	74	0.356522	35.6522
N2_100uM mianserin	31	29	86	0.252174	25.2174
N2_100uM mianserin	33	19	96	0.165217	16.5217
N2_100uM mianserin	35	11	104	0.0956522	9.56522
N2_100uM mianserin	38	9	109	0.0762712	7.62712
N2_100uM mianserin	40	5	114	0.0420168	4.20168
N2_100uM mianserin	42	1	118	0.00840336	0.840336
N2_100uM mianserin	45	0	119	0	0
N2_50uM mianserin	10	109	0	1	100
N2_50uM mianserin	12	109	0	1	100
N2_50uM mianserin	14	108	1	0.990826	99.0826
N2_50uM mianserin	17	104	4	0.962963	96.2963
N2_50uM mianserin	19	100	8	0.925926	92.5926
N2_50uM mianserin	21	99	9	0.916667	91.6667
N2_50uM mianserin	24	96	12	0.888889	88.8889
N2_50uM mianserin	26	91	17	0.842593	84.2593
N2_50uM mianserin	28	81	26	0.757009	75.7009
N2_50uM mianserin	31	70	37	0.654206	65.4206
N2_50uM mianserin	33	57	50	0.53271	53.271
N2_50uM mianserin	35	46	61	0.429907	42.9907
N2_50uM mianserin	38	29	78	0.271028	27.1028
N2_50uM mianserin	40	10	95	0.0952381	9.52381
N2_50uM mianserin	42	6	103	0.0550459	5.50459
N2_50uM mianserin	45	0	109	0	0

## Sheet: Fig 2G
condition	control	10 μM thioridazine	25 μM thioridazine	50 μM thioridazine	100 μM thioridazine
Days from Egg	percentage-alive	percentage-alive	percentage-alive	percentage-alive	percentage-alive
0	100	100	100	100	100
10	100	100	100	98.3607	100
12	100	97.4359	100	96.7213	98.1481
14	99.0741	94.8718	98.5294	96.7213	94.4444
17	86.1111	84.6154	86.7647	95.082	72.2222
20	56.4815	66.6667	69.1176	88.5246	44.4444
22	37.963	56.4103	60.2941	55.7377	25.9259
25	14.8148	41.0256	48.5294	29.5082	14.8148
28	11.1111	30.7692	44.1176	22.9508	3.7037
29	9.25926	23.0769	39.7059	13.1148	0
32	5.55556	15.3846	27.9412	3.27869	0
34	1.85185	5.12821	7.35294	0	0
36	0	2.5641	0	0	0
39	0	0	0	0	0
condition	Mean lifespan	comparison	Mean lifespan	p-value
10µM thioridazine	25.08	control (water)	22.81	0.0668
25µM thioridazine	26.54	control (water)	22.81	0.0001
50µM thioridazine	24.67	control (water)	22.81	0.1196
100µM thioridazine	21.11	control (water)	22.81	0.0984

## Sheet: Fig 2H
Condition	Day	Alive	Dead	Ratio Alive/Dead	% Alive
N2_water	10	148	0	1	100
N2_water	12	148	0	1	100
N2_water	14	148	0	1	100
N2_water	17	143	5	0.966216	96.6216
N2_water	19	138	10	0.932432	93.2432
N2_water	21	129	19	0.871622	87.1622
N2_water	24	107	41	0.722973	72.2973
N2_water	26	86	62	0.581081	58.1081
N2_water	28	60	88	0.405405	40.5405
N2_water	31	40	108	0.27027	27.027
N2_water	33	27	121	0.182432	18.2432
N2_water	35	15	133	0.101351	10.1351
N2_water	38	4	144	0.027027	2.7027
N2_water	40	0	148	0	0
N2_water	42	0	148	0	0
N2_water	45	0	148	0	0
N2_50uM mianserin	10	109	0	1	100
N2_50uM mianserin	12	109	0	1	100
N2_50uM mianserin	14	108	1	0.990826	99.0826
N2_50uM mianserin	17	104	4	0.962963	96.2963
N2_50uM mianserin	19	100	8	0.925926	92.5926
N2_50uM mianserin	21	99	9	0.916667	91.6667
N2_50uM mianserin	24	96	12	0.888889	88.8889
N2_50uM mianserin	26	91	17	0.842593	84.2593
N2_50uM mianserin	28	81	26	0.757009	75.7009
N2_50uM mianserin	31	70	37	0.654206	65.4206
N2_50uM mianserin	33	57	50	0.53271	53.271
N2_50uM mianserin	35	46	61	0.429907	42.9907
N2_50uM mianserin	38	29	78	0.271028	27.1028
N2_50uM mianserin	40	10	95	0.0952381	9.52381
N2_50uM mianserin	42	6	103	0.0550459	5.50459
N2_50uM mianserin	45	0	109	0	0
fmo-2_water	10	153	0	1	100
fmo-2_water	12	152	1	0.993464	99.3464
fmo-2_water	14	150	3	0.980392	98.0392
fmo-2_water	17	141	12	0.921569	92.1569
fmo-2_water	19	126	27	0.823529	82.3529
fmo-2_water	21	108	45	0.705882	70.5882
fmo-2_water	24	72	81	0.470588	47.0588
fmo-2_water	26	48	105	0.313725	31.3725
fmo-2_water	28	21	132	0.137255	13.7255
fmo-2_water	31	11	142	0.0718954	7.18954
fmo-2_water	33	4	149	0.0261438	2.61438
fmo-2_water	35	2	151	0.0130719	1.30719
fmo-2_water	38	0	153	0	0
fmo-2_water	40	0	153	0	0
fmo-2_water	42	0	153	0	0
fmo-2_water	45	0	153	0	0
fmo-2_50uM mianserin	12	179	0	1	100
fmo-2_50uM mianserin	14	178	1	0.994413	99.4413
fmo-2_50uM mianserin	17	165	14	0.921788	92.1788
fmo-2_50uM mianserin	19	145	34	0.810056	81.0056
fmo-2_50uM mianserin	21	103	76	0.575419	57.5419
fmo-2_50uM mianserin	24	85	94	0.47486	47.486
fmo-2_50uM mianserin	26	58	144	0.287129	28.7129
fmo-2_50uM mianserin	28	42	167	0.200957	20.0957
fmo-2_50uM mianserin	31	36	173	0.172249	17.2249
fmo-2_50uM mianserin	33	28	177	0.136585	13.6585
fmo-2_50uM mianserin	35	15	178	0.0777202	7.77202
fmo-2_50uM mianserin	38	6	179	0.0324324	3.24324
fmo-2_50uM mianserin	40	0	185	0	0
fmo-2_50uM mianserin	42	0	185	0	0
fmo-2_50uM mianserin	45	0	185	0	0

[truncated: 60 more sheets: Fig 2I, Fig 3B, Fig 3C, Fig 3E, Fig 3F, Fig 3H, Fig 3I, Fig 3K, Fig 4A, Fig 4B, Fig 4D, Fig 4F , Fig 4G, Fig 4H, Fig 5A, Fig 5B, SFig 1B, SFig 1D, SFig 1E-H, SFig 1I …]
